# Supplementary material for: Analysis of wild-species introgressions in tomato inbreds uncovers ancestral origins
Source: BMC Plant Biol. 2014 Oct 28;14:287. doi: 10.1186/s12870-014-0287-2 (PMC4219026; doi:10.1186/s12870-014-0287-2)
Supplement: Additional file 3: Table S1. — Introgressions in Gh13 by 10 Kb windows. Overlapping SNPs of YP, S. pimpinellifolium, BTI-87, S. chilense LA1932, and their overlapping SNPs with Gh13. [file 12870_2014_287_MOESM3_ESM.xls]

## Sheet: gh13.snps_10Kb
* Grey : YP SNPs indicating candidate introgression region in Heinz 1706. * Yellow : S. pimpinellifolium introgression in GH13
* Yellow : S. pimpinellifolium introgression in GH13
* Green : LA1932 introgression in Gh13
* Blue : unclear whether the introgression is in Heinz or in Gh13
SNP peak #	chromosome	bin	Gh13	Gh13 coverage (bp)	YP	Gh13 X YP	YP X S.pim.	S.pim.	Gh13 X S.pim.	BTI87	Gh13 X BTI87	LA1932	Gh13 X LA1932
1	SL2.40ch01	300000	39	129318	54	38 (97%)	3 (6%)	29	3 (8%)	44	38 (97%)	75	11 (28%)
1	SL2.40ch01	310000	41	129171	76	38 (93%)	4 (5%)	23	3 (7%)	52	33 (80%)	146	13 (32%)
1	SL2.40ch01	320000	40	138194	47	36 (90%)	8 (17%)	33	6 (15%)	34	2 (5%)	221	10 (25%)
1	SL2.40ch01	330000	12	134196	10	9 (75%)	1 (10%)	11	1 (8%)	10	0	80	2 (17%)
1	SL2.40ch01	340000	5	137194	2	0	0	28	0	6	0	123	1 (20%)
1	SL2.40ch01	350000	10	160149	1	0	0	17	1 (10%)	13	0	162	1 (10%)
2	SL2.40ch01	660000	14	166133	10	1 (7%)	1 (10%)	30	3 (21%)	13	1 (7%)	145	2 (14%)
2	SL2.40ch01	670000	11	160264	1	1 (9%)	1 (100%)	22	2 (18%)	11	0	190	5 (45%)
2	SL2.40ch01	680000	2	130526	0	0	0	27	1 (50%)	3	0	174	1 (50%)
2	SL2.40ch01	690000	10	142306	0	0	0	28	2 (20%)	9	0	102	0
2	SL2.40ch01	700000	18	99293	16	4 (22%)	3 (19%)	46	4 (22%)	6	1 (6%)	3	0
2	SL2.40ch01	710000	11	122212	0	0	0	19	2 (18%)	10	0	11	0
3	SL2.40ch01	2430000	18	162301	19	0	0	35	3 (17%)	18	18 (100%)	145	5 (28%)
3	SL2.40ch01	2440000	30	133023	27	0	1 (4%)	15	12 (40%)	30	30 (100%)	174	15 (50%)
3	SL2.40ch01	2450000	34	160474	34	0	2 (6%)	22	14 (41%)	35	33 (97%)	183	19 (56%)
3	SL2.40ch01	2460000	21	161100	21	0	1 (5%)	10	4 (19%)	22	20 (95%)	181	4 (19%)
3	SL2.40ch01	2470000	75	92641	71	0	1 (1%)	61	31 (41%)	84	75 (100%)	201	27 (36%)
3	SL2.40ch01	2480000	18	142270	16	0	0	27	3 (17%)	19	16 (89%)	191	4 (22%)
3	SL2.40ch01	2490000	1	157454	1	0	0	12	0	1	1 (100%)	183	0
3	SL2.40ch01	2500000	1	127374	1	0	0	36	0	1	1 (100%)	159	0
3	SL2.40ch01	2510000	2	147533	2	0	0	36	0	2	2 (100%)	170	0
3	SL2.40ch01	2520000	15	139210	14	0	0	25	3 (20%)	19	15 (100%)	194	6 (40%)
3	SL2.40ch01	2530000	1	148814	2	1 (100%)	0	31	0	1	1 (100%)	174	0
3	SL2.40ch01	2540000	4	165135	5	2 (50%)	0	33	0	5	4 (100%)	185	0
3	SL2.40ch01	2550000	4	149612	5	3 (75%)	1 (20%)	37	1 (25%)	4	4 (100%)	158	0
3	SL2.40ch01	2560000	32	103246	44	17 (53%)	3 (7%)	23	2 (6%)	14	10 (31%)	106	1 (3%)
3	SL2.40ch01	2570000	60	71317	86	39 (65%)	3 (3%)	21	2 (3%)	9	6 (10%)	52	1 (2%)
3	SL2.40ch01	2580000	14	141319	15	14 (100%)	4 (27%)	22	4 (29%)	15	14 (100%)	169	3 (21%)
3	SL2.40ch01	2590000	31	150195	32	29 (94%)	3 (9%)	19	3 (10%)	33	31 (100%)	165	4 (13%)
4	SL2.40ch01	4010000	11	151312	11	11 (100%)	1 (9%)	32	1 (9%)	11	11 (100%)	192	4 (36%)
4	SL2.40ch01	4020000	16	148229	17	16 (100%)	2 (12%)	36	2 (13%)	16	16 (100%)	208	4 (25%)
4	SL2.40ch01	4030000	12	156770	15	12 (100%)	2 (13%)	31	2 (17%)	14	12 (100%)	86	1 (8%)
4	SL2.40ch01	4040000	6	167299	6	6 (100%)	3 (50%)	31	3 (50%)	2	2 (33%)	50	1 (17%)
4	SL2.40ch01	4050000	4	176425	5	3 (75%)	0	17	0	1	0	93	0
4	SL2.40ch01	4060000	13	144784	14	12 (92%)	2 (14%)	47	2 (15%)	14	12 (92%)	18	3 (23%)
4	SL2.40ch01	4070000	20	126953	21	20 (100%)	3 (14%)	52	3 (15%)	20	20 (100%)	1	1 (5%)
4	SL2.40ch01	4080000	13	124464	14	12 (92%)	3 (21%)	41	3 (23%)	14	13 (100%)	127	0
4	SL2.40ch01	4090000	25	132968	27	23 (92%)	9 (33%)	54	8 (32%)	19	16 (64%)	11	1 (4%)
4	SL2.40ch01	4100000	84	128116	84	80 (95%)	41 (49%)	55	39 (46%)	86	82 (98%)	166	18 (21%)
4	SL2.40ch01	4110000	51	136791	65	49 (96%)	10 (15%)	31	10 (20%)	53	47 (92%)	262	19 (37%)
4	SL2.40ch01	4120000	72	171210	77	69 (96%)	15 (19%)	85	14 (19%)	61	57 (79%)	169	12 (17%)
4	SL2.40ch01	4130000	41	139140	46	40 (98%)	10 (22%)	32	10 (24%)	42	40 (98%)	165	5 (12%)
4	SL2.40ch01	4140000	28	178775	27	27 (96%)	5 (19%)	33	5 (18%)	13	13 (46%)	115	4 (14%)
4	SL2.40ch01	4150000	10	163620	12	10 (100%)	2 (17%)	22	1 (10%)	10	9 (90%)	128	4 (40%)
5	SL2.40ch01	4950000	27	144560	4	1 (4%)	0	19	8 (30%)	0	0	97	4 (15%)
5	SL2.40ch01	4960000	42	133283	3	0	0	33	15 (36%)	0	0	59	4 (10%)
5	SL2.40ch01	4970000	99	133912	2	0	0	34	15 (15%)	1	0	117	11 (11%)
5	SL2.40ch01	4980000	28	150920	5	0	0	28	5 (18%)	0	0	116	7 (25%)
5	SL2.40ch01	4990000	22	152016	1	0	0	23	6 (27%)	0	0	90	3 (14%)
5	SL2.40ch01	5000000	54	80133	2	0	0	11	1 (2%)	0	0	16	1 (2%)
6	SL2.40ch01	5930000	57	275403	53	50 (88%)	1 (2%)	49	1 (2%)	37	35 (61%)	16	0
6	SL2.40ch01	5940000	55	258372	65	51 (93%)	0	41	0	33	21 (38%)	5	0
6	SL2.40ch01	5950000	35	329110	30	28 (80%)	1 (3%)	19	0	9	9 (26%)	0	0
6	SL2.40ch01	5960000	47	199929	67	45 (96%)	2 (3%)	68	2 (4%)	10	9 (19%)	1	0
6	SL2.40ch01	5970000	57	340213	46	44 (77%)	1 (2%)	43	1 (2%)	32	31 (54%)	0	0
6	SL2.40ch01	5980000	45	244065	52	42 (93%)	1 (2%)	37	2 (4%)	12	10 (22%)	1	0
6	SL2.40ch01	5990000	28	292386	27	24 (86%)	0	26	0	5	4 (14%)	10	0
6	SL2.40ch01	6000000	41	251825	43	37 (90%)	1 (2%)	40	1 (2%)	12	11 (27%)	19	2 (5%)
6	SL2.40ch01	6010000	26	177600	23	17 (65%)	2 (9%)	17	1 (4%)	8	7 (27%)	38	0
6	SL2.40ch01	6020000	26	203033	29	18 (69%)	1 (3%)	22	0	16	15 (58%)	43	0
6	SL2.40ch01	6030000	46	325380	49	43 (93%)	2 (4%)	33	2 (4%)	16	14 (30%)	0	0
6	SL2.40ch01	6040000	42	322530	43	39 (93%)	0	24	0	37	32 (76%)	7	1 (2%)
6	SL2.40ch01	6050000	29	184259	29	22 (76%)	2 (7%)	31	3 (10%)	15	14 (48%)	88	4 (14%)
6	SL2.40ch01	6060000	40	276186	40	32 (80%)	0	19	0	23	23 (58%)	137	0
6	SL2.40ch01	6070000	45	312170	45	40 (89%)	1 (2%)	42	0	15	15 (33%)	37	1 (2%)
6	SL2.40ch01	6080000	36	311477	32	32 (89%)	0	31	0	5	4 (11%)	39	1 (3%)
6	SL2.40ch01	6090000	47	303100	44	36 (77%)	0	32	0	35	31 (66%)	21	0
6	SL2.40ch01	6100000	37	293295	33	30 (81%)	1 (3%)	32	0	21	19 (51%)	6	0
6	SL2.40ch01	6110000	39	299658	41	34 (87%)	1 (2%)	32	1 (3%)	13	12 (31%)	4	0
6	SL2.40ch01	6120000	62	223447	62	50 (81%)	3 (5%)	55	3 (5%)	21	19 (31%)	5	0
6	SL2.40ch01	6130000	35	239426	35	30 (86%)	0	17	0	14	14 (40%)	20	0
6	SL2.40ch01	6140000	14	181175	19	14 (100%)	0	33	0	11	8 (57%)	28	0
7	SL2.40ch01	10690000	48	195143	123	4 (8%)	9 (7%)	79	6 (13%)	0	0	111	2 (4%)
7	SL2.40ch01	10700000	25	168274	164	3 (12%)	7 (4%)	66	6 (24%)	0	0	58	0
7	SL2.40ch01	10710000	15	175118	130	8 (53%)	9 (7%)	61	4 (27%)	0	0	27	0
7	SL2.40ch01	10720000	15	178897	88	9 (60%)	6 (7%)	96	3 (20%)	0	0	1	0
7	SL2.40ch01	10730000	5	146414	22	3 (60%)	2 (9%)	68	1 (20%)	0	0	0	0
7	SL2.40ch01	10740000	1	164308	46	0	2 (4%)	65	0	1	0	0	0
7	SL2.40ch01	10750000	6	147630	141	6 (100%)	9 (6%)	50	4 (67%)	0	0	2	0
7	SL2.40ch01	10760000	15	158812	122	10 (67%)	7 (6%)	53	5 (33%)	0	0	1	0
7	SL2.40ch01	10770000	41	197785	186	28 (68%)	34 (18%)	80	15 (37%)	0	0	0	0
7	SL2.40ch01	10780000	32	193104	155	15 (47%)	19 (12%)	67	12 (38%)	0	0	4	0
7	SL2.40ch01	10790000	30	170642	146	18 (60%)	25 (17%)	74	10 (33%)	0	0	3	0
7	SL2.40ch01	10800000	15	176064	145	14 (93%)	14 (10%)	52	3 (20%)	0	0	0	0
7	SL2.40ch01	10810000	8	66851	38	3 (38%)	2 (5%)	35	1 (13%)	0	0	0	0
7	SL2.40ch01	10820000	2	56006	30	1 (50%)	0	11	0	0	0	0	0
7	SL2.40ch01	10830000	3	109088	21	1 (33%)	1 (5%)	23	0	3	2 (67%)	0	0
7	SL2.40ch01	10840000	13	147658	186	12 (92%)	8 (4%)	62	3 (23%)	0	0	6	0
7	SL2.40ch01	10850000	25	170900	179	10 (40%)	13 (7%)	71	7 (28%)	0	0	6	0
7	SL2.40ch01	10860000	23	162530	38	5 (22%)	3 (8%)	54	4 (17%)	0	0	9	0
7	SL2.40ch01	10870000	4	145751	17	1 (25%)	1 (6%)	58	0	0	0	1	0
7	SL2.40ch01	10880000	19	176820	70	12 (63%)	4 (6%)	45	5 (26%)	1	0	13	1 (5%)
7	SL2.40ch01	10890000	44	179447	139	19 (43%)	14 (10%)	58	10 (23%)	0	0	24	0
7	SL2.40ch01	10900000	27	192434	143	13 (48%)	18 (13%)	51	6 (22%)	0	0	2	0
7	SL2.40ch01	10910000	65	201800	212	42 (65%)	29 (14%)	82	24 (37%)	0	0	6	0
7	SL2.40ch01	10920000	5	146656	97	1 (20%)	1 (1%)	63	0	1	0	7	0
7	SL2.40ch01	10930000	1	127310	16	0	0	70	0	0	0	2	0
7	SL2.40ch01	10940000	17	158900	148	7 (41%)	7 (5%)	47	6 (35%)	0	0	28	0
7	SL2.40ch01	10950000	68	211641	143	25 (37%)	7 (5%)	56	10 (15%)	0	0	88	6 (9%)
7	SL2.40ch01	10960000	64	215169	169	29 (45%)	16 (9%)	73	13 (20%)	2	1 (2%)	27	1 (2%)
7	SL2.40ch01	10970000	69	202024	176	56 (81%)	32 (18%)	75	20 (29%)	0	0	49	2 (3%)
7	SL2.40ch01	10980000	61	194560	127	53 (87%)	12 (9%)	59	11 (18%)	0	0	96	1 (2%)
7	SL2.40ch01	10990000	14	150383	155	12 (86%)	15 (10%)	70	7 (50%)	1	0	10	0
7	SL2.40ch01	11000000	54	171378	123	50 (93%)	17 (14%)	63	16 (30%)	0	0	53	1 (2%)
7	SL2.40ch01	11010000	2	48351	7	0	2 (29%)	32	0	0	0	1	0
7	SL2.40ch01	11020000	54	192411	129	45 (83%)	21 (16%)	58	17 (31%)	0	0	25	0
8	SL2.40ch01	23880000	19	352758	21	2 (11%)	3 (14%)	54	3 (16%)	0	0	1	0
8	SL2.40ch01	23890000	1	154792	5	1 (100%)	1 (20%)	42	1 (100%)	0	0	0	0
8	SL2.40ch01	23900000	12	426311	15	2 (17%)	0	51	0	0	0	0	0
8	SL2.40ch01	23910000	2	153775	8	0	1 (13%)	48	1 (50%)	0	0	1	0
8	SL2.40ch01	23920000	1	159282	8	1 (100%)	1 (13%)	57	1 (100%)	0	0	5	0
8	SL2.40ch01	23930000	1	165293	5	1 (100%)	2 (40%)	54	1 (100%)	1	0	1	0
8	SL2.40ch01	23940000	17	569159	13	1 (6%)	0	53	2 (12%)	16	6 (35%)	0	0
8	SL2.40ch01	23950000	18	1100606	13	1 (6%)	2 (15%)	72	3 (17%)	7	0	0	0
8	SL2.40ch01	23960000	3	311834	9	0	2 (22%)	64	0	0	0	0	0
8	SL2.40ch01	23970000	20	895967	16	3 (15%)	5 (31%)	55	4 (20%)	7	0	0	0
9	SL2.40ch01	37250000	28	358757	18	6 (21%)	0	136	1 (4%)	5	2 (7%)	14	1 (4%)
9	SL2.40ch01	37260000	6	114015	7	2 (33%)	1 (14%)	113	0	0	0	10	0
9	SL2.40ch01	37270000	9	89108	27	5 (56%)	2 (7%)	129	0	0	0	3	0
9	SL2.40ch01	37280000	2	86862	16	1 (50%)	2 (13%)	96	1 (50%)	0	0	1	0
9	SL2.40ch01	37290000	2	43250	15	1 (50%)	0	41	0	0	0	0	0
9	SL2.40ch01	37300000	11	69264	21	8 (73%)	0	17	0	2	2 (18%)	2	0
9	SL2.40ch01	37310000	41	98521	131	37 (90%)	2 (2%)	46	0	2	1 (2%)	0	0
9	SL2.40ch01	37320000	11	98648	26	0	2 (8%)	49	0	2	1 (9%)	2	0
9	SL2.40ch01	37330000	6	107129	17	5 (83%)	7 (41%)	139	4 (67%)	1	1 (17%)	9	0
9	SL2.40ch01	37340000	4	90510	34	2 (50%)	6 (18%)	167	2 (50%)	0	0	42	0
9	SL2.40ch01	37350000	50	450258	43	21 (42%)	0	41	0	26	20 (40%)	42	1 (2%)
9	SL2.40ch01	37360000	10	39679	14	8 (80%)	1 (7%)	10	0	0	0	0	0
10	SL2.40ch01	39560000	13	104414	15	10 (77%)	2 (13%)	13	1 (8%)	16	12 (92%)	54	1 (8%)
10	SL2.40ch01	39570000	13	136948	13	9 (69%)	3 (23%)	20	1 (8%)	15	9 (69%)	42	1 (8%)
10	SL2.40ch01	39580000	3	144837	5	2 (67%)	0	22	0	3	2 (67%)	42	0
10	SL2.40ch01	39590000	36	200746	46	34 (94%)	1 (2%)	36	1 (3%)	24	21 (58%)	80	2 (6%)
10	SL2.40ch01	39600000	11	155601	15	10 (91%)	0	20	0	14	9 (82%)	44	0
10	SL2.40ch01	39610000	1	107609	18	1 (100%)	1 (6%)	32	0	0	0	4	0
10	SL2.40ch01	39620000	18	165061	30	14 (78%)	3 (10%)	22	2 (11%)	27	16 (89%)	66	1 (6%)
10	SL2.40ch01	39630000	72	249927	70	54 (75%)	5 (7%)	39	4 (6%)	75	64 (89%)	124	7 (10%)
10	SL2.40ch01	39640000	34	159359	48	32 (94%)	4 (8%)	41	2 (6%)	40	31 (91%)	63	0
10	SL2.40ch01	39650000	0	122114	7	0	0	21	0	1	0	7	0
10	SL2.40ch01	39660000	22	138935	25	19 (86%)	1 (4%)	26	1 (5%)	29	20 (91%)	59	2 (9%)
10	SL2.40ch01	39670000	2	116842	8	0	1 (13%)	32	0	0	0	0	0
10	SL2.40ch01	39680000	47	189419	56	40 (85%)	4 (7%)	39	3 (6%)	57	40 (85%)	124	3 (6%)
10	SL2.40ch01	39690000	4	132441	9	3 (75%)	2 (22%)	22	1 (25%)	8	4 (100%)	15	0
10	SL2.40ch01	39700000	6	75334	14	4 (67%)	0	20	0	0	0	0	0
10	SL2.40ch01	39710000	6	109437	15	4 (67%)	0	15	0	0	0	0	0
10	SL2.40ch01	39720000	15	129923	29	7 (47%)	2 (7%)	31	1 (7%)	0	0	0	0
10	SL2.40ch01	39730000	20	81669	20	12 (60%)	1 (5%)	27	1 (5%)	12	10 (50%)	4	0
10	SL2.40ch01	39740000	1	115346	7	0	0	25	0	0	0	0	0
10	SL2.40ch01	39750000	2	56736	14	2 (100%)	0	7	0	0	0	0	0
10	SL2.40ch01	39760000	4	89218	8	2 (50%)	0	18	0	4	2 (50%)	0	0
10	SL2.40ch01	39770000	0	118710	5	0	1 (20%)	13	0	0	0	3	0
10	SL2.40ch01	39780000	10	108573	15	9 (90%)	1 (7%)	44	1 (10%)	14	10 (100%)	7	0
10	SL2.40ch01	39790000	9	140646	12	8 (89%)	1 (8%)	24	1 (11%)	8	6 (67%)	30	3 (33%)
10	SL2.40ch01	39800000	34	157702	39	32 (94%)	2 (5%)	16	2 (6%)	43	34 (100%)	106	2 (6%)
10	SL2.40ch01	39810000	37	193254	30	18 (49%)	1 (3%)	22	1 (3%)	19	14 (38%)	83	3 (8%)
10	SL2.40ch01	39820000	22	143692	23	12 (55%)	2 (9%)	22	1 (5%)	6	3 (14%)	24	0
10	SL2.40ch01	39830000	30	127291	6	5 (17%)	0	5	0	12	12 (40%)	46	2 (7%)
10	SL2.40ch01	39840000	6	82487	10	4 (67%)	0	6	0	5	2 (33%)	16	0
10	SL2.40ch01	39850000	12	120643	5	1 (8%)	0	9	1 (8%)	6	2 (17%)	18	0
10	SL2.40ch01	39860000	26	215567	20	11 (42%)	1 (5%)	21	1 (4%)	20	12 (46%)	21	2 (8%)
10	SL2.40ch01	39870000	9	115964	8	3 (33%)	1 (13%)	26	0	9	9 (100%)	38	0
10	SL2.40ch01	39880000	1	107319	5	0	0	19	0	0	0	1	0
10	SL2.40ch01	39890000	16	123383	18	9 (56%)	1 (6%)	17	0	15	5 (31%)	4	0
10	SL2.40ch01	39900000	15	185412	16	13 (87%)	3 (19%)	23	3 (20%)	14	13 (87%)	40	1 (7%)
10	SL2.40ch01	39910000	5	92324	12	5 (100%)	1 (8%)	18	0	12	5 (100%)	15	0
10	SL2.40ch01	39920000	1	88574	4	0	0	35	0	0	0	0	0
10	SL2.40ch01	39930000	20	170934	19	15 (75%)	2 (11%)	24	2 (10%)	16	16 (80%)	49	0
10	SL2.40ch01	39940000	3	82641	12	2 (67%)	0	24	0	0	0	0	0
10	SL2.40ch01	39950000	33	183553	43	27 (82%)	1 (2%)	24	1 (3%)	40	25 (76%)	43	2 (6%)
11	SL2.40ch01	80300000	11	170302	11	11 (100%)	4 (36%)	15	4 (36%)	11	11 (100%)	147	2 (18%)
11	SL2.40ch01	80310000	19	135191	33	19 (100%)	0	7	0	23	18 (95%)	117	5 (26%)
11	SL2.40ch01	80320000	87	143375	99	86 (99%)	6 (6%)	15	6 (7%)	89	79 (91%)	188	31 (36%)
11	SL2.40ch01	80330000	19	130595	22	17 (89%)	1 (5%)	3	0	12	11 (58%)	111	5 (26%)
11	SL2.40ch01	80340000	4	147022	5	4 (100%)	2 (40%)	10	2 (50%)	5	4 (100%)	175	3 (75%)
11	SL2.40ch01	80350000	7	128745	8	7 (100%)	4 (50%)	18	4 (57%)	7	7 (100%)	173	3 (43%)
11	SL2.40ch01	80360000	12	166263	12	12 (100%)	3 (25%)	25	3 (25%)	12	12 (100%)	189	6 (50%)
12	SL2.40ch01	81330000	28	178280	27	26 (93%)	2 (7%)	14	2 (7%)	26	20 (71%)	133	0
12	SL2.40ch01	81340000	40	145820	41	40 (100%)	6 (15%)	13	5 (13%)	40	39 (98%)	183	18 (45%)
12	SL2.40ch01	81350000	24	138976	27	24 (100%)	9 (33%)	21	9 (38%)	23	20 (83%)	171	7 (29%)
12	SL2.40ch01	81360000	36	146530	36	35 (97%)	8 (22%)	18	8 (22%)	36	36 (100%)	223	14 (39%)
12	SL2.40ch01	81370000	27	158584	34	27 (100%)	5 (15%)	10	3 (11%)	32	24 (89%)	138	8 (30%)
13	SL2.40ch01	86860000	20	158647	21	20 (100%)	5 (24%)	22	5 (25%)	23	20 (100%)	152	10 (50%)
13	SL2.40ch01	86870000	60	145400	66	59 (98%)	7 (11%)	14	7 (12%)	63	58 (97%)	182	18 (30%)
13	SL2.40ch01	86880000	26	134931	30	26 (100%)	4 (13%)	14	4 (15%)	28	26 (100%)	196	6 (23%)
13	SL2.40ch01	86890000	42	113580	76	41 (98%)	5 (7%)	13	4 (10%)	49	41 (98%)	132	16 (38%)
13	SL2.40ch01	86900000	41	141711	44	40 (98%)	2 (5%)	19	2 (5%)	43	40 (98%)	154	7 (17%)
13	SL2.40ch01	86910000	37	170621	37	33 (89%)	8 (22%)	19	8 (22%)	37	35 (95%)	118	7 (19%)
13	SL2.40ch01	86920000	18	144916	18	17 (94%)	4 (22%)	13	4 (22%)	18	18 (100%)	204	2 (11%)
13	SL2.40ch01	86930000	26	163743	27	26 (100%)	8 (30%)	17	8 (31%)	26	26 (100%)	147	9 (35%)
14	SL2.40ch01	90230000	12	216480	12	6 (50%)	0	18	0	1	1 (8%)	3	0
14	SL2.40ch01	90240000	42	263564	10	5 (12%)	0	30	1 (2%)	3	2 (5%)	79	0
14	SL2.40ch01	90250000	86	512896	45	27 (31%)	2 (4%)	37	6 (7%)	2	0	3	0
14	SL2.40ch01	90260000	61	358828	41	26 (43%)	1 (2%)	45	0	5	3 (5%)	0	0
14	SL2.40ch01	90270000	98	340174	40	31 (32%)	2 (5%)	41	4 (4%)	18	17 (17%)	0	0
14	SL2.40ch01	90280000	10	141625	12	9 (90%)	0	18	0	0	0	0	0
14	SL2.40ch01	90290000	0	22064	0	0	0	0	0	0	0	0	0
14	SL2.40ch01	90300000	20	62529	12	6 (30%)	0	4	0	7	5 (25%)	3	1 (5%)
15	SL2.40ch02	4040000	16	82990	17	15 (94%)	0	46	0	8	7 (44%)	0	0
15	SL2.40ch02	4050000	29	159508	40	29 (100%)	1 (3%)	116	1 (3%)	9	8 (28%)	0	0
15	SL2.40ch02	4060000	64	195960	36	23 (36%)	2 (6%)	105	4 (6%)	7	7 (11%)	4	0
15	SL2.40ch02	4070000	51	158484	54	35 (69%)	4 (7%)	139	2 (4%)	30	25 (49%)	0	0
15	SL2.40ch02	4080000	2	82006	7	1 (50%)	1 (14%)	133	1 (50%)	6	1 (50%)	0	0
15	SL2.40ch02	4090000	36	112395	25	17 (47%)	0	73	1 (3%)	13	11 (31%)	0	0
15	SL2.40ch02	4100000	11	98074	14	6 (55%)	0	61	1 (9%)	5	5 (45%)	0	0
16	SL2.40ch02	4990000	22	879157	10	2 (9%)	1 (10%)	52	3 (14%)	13	1 (5%)	1	0
16	SL2.40ch02	5000000	6	137008	0	0	0	78	0	1	1 (17%)	0	0
16	SL2.40ch02	5010000	2	129552	1	0	0	103	0	1	1 (50%)	0	0
16	SL2.40ch02	5020000	1	72565	1	0	0	42	0	1	0	0	0
16	SL2.40ch02	5030000	20	283597	11	0	0	61	2 (10%)	15	4 (20%)	23	0
16	SL2.40ch02	5040000	20	516480	24	0	0	48	0	31	8 (40%)	44	0
16	SL2.40ch02	5050000	2	130642	0	0	0	87	0	0	0	76	0
16	SL2.40ch02	5060000	5	118576	2	1 (20%)	0	104	0	1	0	8	0
16	SL2.40ch02	5070000	0	57782	0	0	0	37	0	1	0	19	0
16	SL2.40ch02	5080000	23	286868	3	1 (4%)	0	53	0	3	3 (13%)	159	1 (4%)
16	SL2.40ch02	5090000	27	371731	0	0	0	40	0	5	5 (19%)	82	0
17	SL2.40ch02	20600000	20	157030	21	9 (45%)	3 (14%)	21	2 (10%)	0	0	14	1 (5%)
17	SL2.40ch02	20610000	12	170377	18	9 (75%)	3 (17%)	24	2 (17%)	0	0	17	1 (8%)
17	SL2.40ch02	20620000	21	154821	27	18 (86%)	5 (19%)	29	5 (24%)	1	1 (5%)	19	0
17	SL2.40ch02	20630000	22	170381	22	15 (68%)	4 (18%)	13	4 (18%)	1	1 (5%)	11	0
17	SL2.40ch02	20640000	11	140287	29	7 (64%)	12 (41%)	33	3 (27%)	1	1 (9%)	62	2 (18%)
17	SL2.40ch02	20650000	15	154769	15	9 (60%)	2 (13%)	26	2 (13%)	1	1 (7%)	65	2 (13%)
17	SL2.40ch02	20660000	16	169809	18	11 (69%)	4 (22%)	34	4 (25%)	1	1 (6%)	80	1 (6%)
17	SL2.40ch02	20670000	26	151281	28	19 (73%)	4 (14%)	33	4 (15%)	2	0	84	1 (4%)
17	SL2.40ch02	20680000	4	78941	4	4 (100%)	0	8	0	1	1 (25%)	0	0
17	SL2.40ch02	20690000	16	124689	14	14 (88%)	0	20	0	3	3 (19%)	24	0
17	SL2.40ch02	20700000	15	175670	18	10 (67%)	5 (28%)	23	5 (33%)	3	3 (20%)	10	0
17	SL2.40ch02	20710000	8	155872	5	4 (50%)	1 (20%)	14	1 (13%)	4	3 (38%)	0	0
17	SL2.40ch02	20720000	6	144544	4	4 (67%)	1 (25%)	29	1 (17%)	0	0	0	0
17	SL2.40ch02	20730000	3	126652	2	1 (33%)	0	51	0	1	1 (33%)	7	0
17	SL2.40ch02	20740000	8	167151	5	5 (63%)	1 (20%)	31	1 (13%)	1	1 (13%)	2	0
17	SL2.40ch02	20750000	13	118435	11	8 (62%)	3 (27%)	45	4 (31%)	4	3 (23%)	17	0
18	SL2.40ch02	27510000	48	297760	21	18 (38%)	4 (19%)	27	6 (13%)	9	8 (17%)	45	1 (2%)
18	SL2.40ch02	27520000	11	108693	7	5 (45%)	0	8	0	4	2 (18%)	13	2 (18%)
18	SL2.40ch02	27530000	14	165991	24	5 (36%)	6 (25%)	33	5 (36%)	6	3 (21%)	27	1 (7%)
18	SL2.40ch02	27540000	0	78571	1	0	1 (100%)	9	0	1	0	1	0
18	SL2.40ch02	27550000	4	130562	5	3 (75%)	1 (20%)	20	1 (25%)	3	2 (50%)	28	1 (25%)
18	SL2.40ch02	27560000	33	226983	31	12 (36%)	2 (6%)	49	0	5	2 (6%)	43	2 (6%)
18	SL2.40ch02	27570000	11	164615	32	8 (73%)	0	36	0	7	4 (36%)	132	0
18	SL2.40ch02	27580000	19	173214	17	6 (32%)	4 (24%)	25	3 (16%)	8	7 (37%)	132	1 (5%)
19	SL2.40ch02	31520000	12	170350	12	11 (92%)	1 (8%)	20	1 (8%)	13	10 (83%)	111	1 (8%)
19	SL2.40ch02	31530000	14	99560	29	13 (93%)	7 (24%)	18	3 (21%)	7	1 (7%)	43	0
19	SL2.40ch02	31540000	6	92382	4	4 (67%)	0	10	0	0	0	1	0
19	SL2.40ch02	31550000	6	74846	8	5 (83%)	0	9	0	2	1 (17%)	5	0
19	SL2.40ch02	31560000	24	132069	22	20 (83%)	3 (14%)	16	3 (13%)	3	1 (4%)	27	2 (8%)
19	SL2.40ch02	31570000	20	121612	21	19 (95%)	6 (29%)	19	7 (35%)	0	0	6	0
19	SL2.40ch02	31580000	22	150252	22	21 (95%)	6 (27%)	49	6 (27%)	0	0	4	0
19	SL2.40ch02	31590000	28	94343	34	23 (82%)	4 (12%)	28	4 (14%)	0	0	1	0
19	SL2.40ch02	31600000	30	153281	35	30 (100%)	13 (37%)	72	12 (40%)	0	0	14	2 (7%)
19	SL2.40ch02	31610000	30	136341	34	29 (97%)	5 (15%)	60	5 (17%)	0	0	0	0
19	SL2.40ch02	31620000	20	65011	23	14 (70%)	3 (13%)	24	3 (15%)	0	0	1	1 (5%)
19	SL2.40ch02	31630000	21	152272	21	20 (95%)	1 (5%)	36	1 (5%)	0	0	31	2 (10%)
19	SL2.40ch02	31640000	24	165017	25	24 (100%)	5 (20%)	65	5 (21%)	0	0	17	0
19	SL2.40ch02	31650000	23	95945	24	20 (87%)	4 (17%)	33	5 (22%)	0	0	16	2 (9%)
19	SL2.40ch02	31660000	31	170534	34	29 (94%)	3 (9%)	61	2 (6%)	0	0	10	0
19	SL2.40ch02	31670000	32	167237	35	32 (100%)	3 (9%)	58	3 (9%)	0	0	5	0
19	SL2.40ch02	31680000	30	169717	32	30 (100%)	8 (25%)	59	8 (27%)	0	0	1	1 (3%)
19	SL2.40ch02	31690000	15	112104	16	12 (80%)	5 (31%)	39	5 (33%)	1	0	6	0
19	SL2.40ch02	31700000	20	121478	20	19 (95%)	6 (30%)	49	7 (35%)	0	0	13	2 (10%)
19	SL2.40ch02	31710000	38	150998	38	34 (89%)	12 (32%)	59	13 (34%)	0	0	0	0
19	SL2.40ch02	31720000	19	149864	19	15 (79%)	2 (11%)	31	4 (21%)	0	0	4	0
19	SL2.40ch02	31730000	23	105505	26	22 (96%)	7 (27%)	43	7 (30%)	0	0	5	0
19	SL2.40ch02	31740000	28	169384	31	27 (96%)	10 (32%)	53	10 (36%)	0	0	206	10 (36%)
19	SL2.40ch02	31750000	26	172768	28	26 (100%)	6 (21%)	36	6 (23%)	0	0	199	12 (46%)
19	SL2.40ch02	31760000	49	145406	51	49 (100%)	15 (29%)	23	15 (31%)	0	0	215	12 (24%)
19	SL2.40ch02	31770000	37	137620	41	36 (97%)	6 (15%)	18	6 (16%)	0	0	207	14 (38%)
19	SL2.40ch02	31780000	55	137350	57	53 (96%)	12 (21%)	28	12 (22%)	0	0	153	8 (15%)
19	SL2.40ch02	31790000	10	142013	10	10 (100%)	3 (30%)	8	3 (30%)	0	0	196	7 (70%)
19	SL2.40ch02	31800000	15	166414	16	13 (87%)	3 (19%)	18	4 (27%)	0	0	96	1 (7%)
20	SL2.40ch02	31860000	70	152348	81	69 (99%)	5 (6%)	22	5 (7%)	67	0	129	6 (9%)
20	SL2.40ch02	31870000	34	78691	72	28 (82%)	6 (8%)	11	6 (18%)	38	0	144	10 (29%)
20	SL2.40ch02	31880000	10	145297	11	9 (90%)	4 (36%)	25	4 (40%)	10	3 (30%)	185	7 (70%)
20	SL2.40ch02	31890000	3	145989	3	3 (100%)	1 (33%)	29	1 (33%)	3	0	175	3 (100%)
20	SL2.40ch02	31900000	22	139473	22	22 (100%)	2 (9%)	30	2 (9%)	22	0	96	3 (14%)
20	SL2.40ch02	31910000	18	144590	18	18 (100%)	7 (39%)	53	7 (39%)	20	3 (17%)	136	10 (56%)
20	SL2.40ch02	31920000	35	137386	38	35 (100%)	6 (16%)	29	6 (17%)	36	3 (9%)	110	7 (20%)
20	SL2.40ch02	31930000	21	140303	25	20 (95%)	5 (20%)	20	5 (24%)	12	3 (14%)	60	3 (14%)
20	SL2.40ch02	31940000	11	151834	12	11 (100%)	1 (8%)	11	1 (9%)	13	5 (45%)	205	5 (45%)
20	SL2.40ch02	31950000	7	157422	7	7 (100%)	0	13	0	6	0	170	1 (14%)
20	SL2.40ch02	31960000	8	151036	8	8 (100%)	0	7	0	8	0	117	1 (13%)
20	SL2.40ch02	31970000	11	144583	11	11 (100%)	4 (36%)	18	4 (36%)	11	1 (9%)	172	3 (27%)
20	SL2.40ch02	31980000	21	136152	22	21 (100%)	4 (18%)	14	4 (19%)	22	0	128	8 (38%)
20	SL2.40ch02	31990000	26	158739	29	25 (96%)	5 (17%)	15	5 (19%)	27	0	101	3 (12%)
21	SL2.40ch02	32210000	17	162825	20	17 (100%)	5 (25%)	21	5 (29%)	17	16 (94%)	118	0
21	SL2.40ch02	32220000	31	171860	30	30 (97%)	4 (13%)	15	4 (13%)	30	30 (97%)	69	1 (3%)
21	SL2.40ch02	32230000	3	123889	4	3 (100%)	0	6	0	3	3 (100%)	114	1 (33%)
21	SL2.40ch02	32240000	5	146030	5	5 (100%)	0	32	0	5	5 (100%)	110	0
21	SL2.40ch02	32250000	8	173704	17	7 (88%)	3 (18%)	22	1 (13%)	6	6 (75%)	138	1 (13%)
21	SL2.40ch02	32260000	1	139686	1	1 (100%)	0	16	0	1	1 (100%)	191	0
21	SL2.40ch02	32270000	10	161698	11	10 (100%)	1 (9%)	22	1 (10%)	12	10 (100%)	81	0
21	SL2.40ch02	32280000	4	169464	4	3 (75%)	0	16	0	4	4 (100%)	145	0
21	SL2.40ch02	32290000	3	148360	3	3 (100%)	0	11	0	3	3 (100%)	171	1 (33%)
21	SL2.40ch02	32300000	14	176157	14	14 (100%)	3 (21%)	24	3 (21%)	13	12 (86%)	99	1 (7%)
21	SL2.40ch02	32310000	2	142152	2	2 (100%)	1 (50%)	7	1 (50%)	2	2 (100%)	116	1 (50%)
21	SL2.40ch02	32320000	6	157471	6	6 (100%)	0	14	0	6	6 (100%)	165	0
21	SL2.40ch02	32330000	10	534083	8	8 (80%)	1 (13%)	17	1 (10%)	12	8 (80%)	111	1 (10%)
21	SL2.40ch02	32340000	3	132801	4	3 (100%)	1 (25%)	22	1 (33%)	3	2 (67%)	76	1 (33%)
21	SL2.40ch02	32350000	22	145939	24	22 (100%)	6 (25%)	25	5 (23%)	24	22 (100%)	131	6 (27%)
21	SL2.40ch02	32360000	25	140178	26	24 (96%)	3 (12%)	17	3 (12%)	27	25 (100%)	98	3 (12%)
21	SL2.40ch02	32370000	27	136095	32	27 (100%)	6 (19%)	17	6 (22%)	30	27 (100%)	99	4 (15%)
21	SL2.40ch02	32380000	8	123734	8	8 (100%)	1 (13%)	9	1 (13%)	8	8 (100%)	90	0
21	SL2.40ch02	32390000	5	138547	5	5 (100%)	0	15	0	5	5 (100%)	209	1 (20%)
21	SL2.40ch02	32400000	23	149279	23	23 (100%)	2 (9%)	26	2 (9%)	23	23 (100%)	171	1 (4%)
22	SL2.40ch02	34680000	15	151058	16	15 (100%)	1 (6%)	18	1 (7%)	19	6 (40%)	119	3 (20%)
22	SL2.40ch02	34690000	27	130486	31	27 (100%)	5 (16%)	16	5 (19%)	36	11 (41%)	157	7 (26%)
22	SL2.40ch02	34700000	18	148279	18	17 (94%)	4 (22%)	22	4 (22%)	24	5 (28%)	203	5 (28%)
22	SL2.40ch02	34710000	18	145572	20	18 (100%)	6 (30%)	20	6 (33%)	26	12 (67%)	174	11 (61%)
22	SL2.40ch02	34720000	14	146297	15	13 (93%)	4 (27%)	19	4 (29%)	23	5 (36%)	163	1 (7%)
23	SL2.40ch02	37380000	16	141347	1	0	0	25	6 (38%)	4	0	155	7 (44%)
23	SL2.40ch02	37390000	20	148270	0	0	0	16	4 (20%)	7	0	126	6 (30%)
23	SL2.40ch02	37400000	27	161005	0	0	0	11	3 (11%)	13	0	143	10 (37%)
23	SL2.40ch02	37410000	31	143427	1	1 (3%)	0	11	4 (13%)	3	0	124	8 (26%)
23	SL2.40ch02	37420000	16	169050	2	1 (6%)	0	23	2 (13%)	6	1 (6%)	139	4 (25%)
24	SL2.40ch03	1030000	30	166087	1	0	0	20	5 (17%)	32	30 (100%)	151	8 (27%)
24	SL2.40ch03	1040000	40	120720	0	0	0	9	4 (10%)	37	30 (75%)	107	9 (23%)
24	SL2.40ch03	1050000	38	141998	0	0	0	19	4 (11%)	40	38 (100%)	143	12 (32%)
24	SL2.40ch03	1060000	22	168371	1	0	0	32	10 (45%)	22	22 (100%)	136	11 (50%)
24	SL2.40ch03	1070000	44	129546	0	0	0	27	14 (32%)	46	44 (100%)	221	16 (36%)
24	SL2.40ch03	1080000	61	138550	0	0	0	22	10 (16%)	72	58 (95%)	124	13 (21%)
24	SL2.40ch03	1090000	19	142854	0	0	0	5	3 (16%)	18	18 (95%)	130	4 (21%)
25	SL2.40ch03	1260000	38	124323	29	0	0	23	7 (18%)	44	38 (100%)	220	9 (24%)
25	SL2.40ch03	1270000	15	122913	19	2 (13%)	1 (5%)	45	1 (7%)	7	7 (47%)	112	1 (7%)
25	SL2.40ch03	1280000	23	87247	20	0	0	17	1 (4%)	4	4 (17%)	68	1 (4%)
25	SL2.40ch03	1290000	4	148673	3	0	0	12	1 (25%)	4	4 (100%)	221	1 (25%)
25	SL2.40ch03	1300000	12	147637	11	0	0	17	3 (25%)	12	12 (100%)	136	2 (17%)
25	SL2.40ch03	1310000	20	155484	1	0	0	31	6 (30%)	20	20 (100%)	198	4 (20%)
26	SL2.40ch03	2030000	18	146874	16	0	0	29	2 (11%)	18	15 (83%)	63	1 (6%)
26	SL2.40ch03	2040000	10	175227	9	0	0	25	2 (20%)	10	10 (100%)	86	1 (10%)
26	SL2.40ch03	2050000	13	163840	0	0	0	14	3 (23%)	13	13 (100%)	142	3 (23%)
26	SL2.40ch03	2060000	24	93134	0	0	0	8	7 (29%)	29	24 (100%)	73	5 (21%)
26	SL2.40ch03	2070000	56	138899	2	0	0	26	16 (29%)	59	54 (96%)	94	8 (14%)
26	SL2.40ch03	2080000	49	133977	1	0	0	25	15 (31%)	46	43 (88%)	159	23 (47%)
26	SL2.40ch03	2090000	28	139519	0	0	0	25	5 (18%)	29	27 (96%)	165	12 (43%)
26	SL2.40ch03	2100000	14	168495	1	0	0	10	2 (14%)	17	13 (93%)	154	3 (21%)
27	SL2.40ch03	10740000	15	122492	4	3 (20%)	0	17	0	2	1 (7%)	37	0
27	SL2.40ch03	10750000	4	79417	9	2 (50%)	0	15	0	0	0	1	0
27	SL2.40ch03	10760000	11	118389	15	7 (64%)	0	14	0	0	0	0	0
27	SL2.40ch03	10770000	0	35615	1	0	0	2	0	0	0	0	0
27	SL2.40ch03	10780000	2	86489	7	1 (50%)	0	14	0	0	0	0	0
27	SL2.40ch03	10790000	1	25676	0	0	0	5	0	0	0	0	0
27	SL2.40ch03	10800000	3	51091	3	3 (100%)	0	5	0	0	0	3	0
27	SL2.40ch03	10810000	31	231945	23	11 (35%)	0	19	0	13	5 (16%)	58	0
27	SL2.40ch03	10820000	12	169759	6	3 (25%)	0	20	0	3	1 (8%)	13	1 (8%)
27	SL2.40ch03	10830000	36	275584	17	11 (31%)	1 (6%)	11	1 (3%)	15	13 (36%)	23	2 (6%)
27	SL2.40ch03	10840000	39	335825	22	12 (31%)	2 (9%)	14	1 (3%)	4	3 (8%)	20	0
27	SL2.40ch03	10850000	27	213150	15	8 (30%)	0	14	0	3	1 (4%)	4	0
27	SL2.40ch03	10860000	39	224850	30	17 (44%)	1 (3%)	29	0	10	4 (10%)	38	0
27	SL2.40ch03	10870000	2	15897	8	2 (100%)	0	2	0	0	0	0	0
27	SL2.40ch03	10880000	1	57312	1	0	0	7	0	0	0	0	0
27	SL2.40ch03	10890000	28	170081	14	5 (18%)	0	1	0	9	5 (18%)	61	1 (4%)
27	SL2.40ch03	10900000	6	81202	22	6 (100%)	0	19	0	0	0	2	0
27	SL2.40ch03	10910000	31	354711	11	6 (19%)	0	10	2 (6%)	4	1 (3%)	80	1 (3%)
27	SL2.40ch03	10920000	43	286415	18	7 (16%)	0	13	0	20	13 (30%)	111	3 (7%)
27	SL2.40ch03	10930000	8	90966	12	5 (63%)	1 (8%)	12	0	0	0	12	1 (13%)
27	SL2.40ch03	10940000	21	78755	11	6 (29%)	0	11	0	8	6 (29%)	29	0
27	SL2.40ch03	10950000	1	62753	2	0	0	20	0	0	0	0	0
27	SL2.40ch03	10960000	1	47857	3	1 (100%)	1 (33%)	6	1 (100%)	0	0	0	0
27	SL2.40ch03	10970000	3	56842	2	0	0	10	0	0	0	0	0
27	SL2.40ch03	10980000	19	85396	25	15 (79%)	0	19	0	4	3 (16%)	15	0
27	SL2.40ch03	10990000	1	91693	7	1 (100%)	0	20	0	0	0	3	0
27	SL2.40ch03	11000000	8	100872	10	5 (63%)	0	19	0	0	0	7	0
27	SL2.40ch03	11010000	6	125515	13	5 (83%)	1 (8%)	32	0	0	0	1	0
27	SL2.40ch03	11020000	2	36759	10	2 (100%)	0	8	0	0	0	0	0
27	SL2.40ch03	11030000	1	47792	0	0	0	10	0	0	0	1	0
27	SL2.40ch03	11040000	11	93459	15	7 (64%)	1 (7%)	15	0	0	0	13	0
28	SL2.40ch03	17270000	11	55418	12	5 (45%)	2 (17%)	82	2 (18%)	0	0	0	0
28	SL2.40ch03	17280000	11	28004	25	8 (73%)	2 (8%)	18	2 (18%)	0	0	0	0
28	SL2.40ch03	17290000	76	104890	183	59 (78%)	2 (1%)	22	1 (1%)	49	39 (51%)	7	0
28	SL2.40ch03	17300000	15	70481	29	7 (47%)	3 (10%)	63	2 (13%)	2	0	4	0
28	SL2.40ch03	17310000	36	73218	30	19 (53%)	0	17	0	11	8 (22%)	0	0
28	SL2.40ch03	17320000	3	9281	14	3 (100%)	0	5	0	0	0	0	0
28	SL2.40ch03	17330000	38	85657	24	19 (50%)	3 (13%)	64	4 (11%)	14	12 (32%)	0	0
28	SL2.40ch03	17340000	96	175807	82	53 (55%)	2 (2%)	104	7 (7%)	16	12 (13%)	0	0
28	SL2.40ch03	17350000	2	40687	1	1 (50%)	0	14	0	0	0	0	0
28	SL2.40ch03	17360000	2	79705	6	0	0	25	0	0	0	1	0
28	SL2.40ch03	17370000	6	118971	1	1 (17%)	1 (100%)	77	2 (33%)	0	0	0	0
28	SL2.40ch03	17380000	5	135690	1	1 (20%)	0	87	2 (40%)	0	0	0	0
28	SL2.40ch03	17390000	13	78452	2	0	0	50	2 (15%)	4	3 (23%)	32	1 (8%)
28	SL2.40ch03	17400000	20	95582	12	10 (50%)	0	10	0	18	12 (60%)	2	0
29	SL2.40ch03	45560000	29	155704	0	0	0	31	7 (24%)	0	0	127	3 (10%)
29	SL2.40ch03	45570000	28	137357	0	0	0	42	8 (29%)	0	0	155	6 (21%)
29	SL2.40ch03	45580000	39	144536	0	0	0	27	6 (15%)	0	0	103	2 (5%)
29	SL2.40ch03	45590000	16	52576	1	0	0	12	3 (19%)	0	0	23	1 (6%)
29	SL2.40ch03	45600000	20	144998	1	0	0	22	4 (20%)	0	0	186	8 (40%)
29	SL2.40ch03	45610000	18	131410	0	0	0	10	3 (17%)	0	0	98	3 (17%)
29	SL2.40ch03	45620000	23	157127	0	0	0	10	4 (17%)	0	0	52	1 (4%)
29	SL2.40ch03	45630000	27	142482	0	0	0	15	9 (33%)	0	0	72	3 (11%)
29	SL2.40ch03	45640000	22	151175	1	1 (5%)	0	30	4 (18%)	0	0	69	3 (14%)
30	SL2.40ch03	48110000	35	154599	36	33 (94%)	5 (14%)	23	6 (17%)	1	0	131	3 (9%)
30	SL2.40ch03	48120000	54	122669	57	54 (100%)	16 (28%)	23	16 (30%)	14	0	28	2 (4%)
30	SL2.40ch03	48130000	19	50465	34	16 (84%)	8 (24%)	22	5 (26%)	1	0	4	0
30	SL2.40ch03	48140000	42	182456	44	39 (93%)	8 (18%)	25	9 (21%)	15	0	101	1 (2%)
30	SL2.40ch03	48150000	30	128802	32	28 (93%)	2 (6%)	38	2 (7%)	6	0	123	3 (10%)
31	SL2.40ch03	49710000	24	137166	0	0	0	72	6 (25%)	19	18 (75%)	70	4 (17%)
31	SL2.40ch03	49720000	12	150465	1	1 (8%)	1 (100%)	65	3 (25%)	12	12 (100%)	293	3 (25%)
31	SL2.40ch03	49730000	5	161212	0	0	0	55	1 (20%)	6	5 (100%)	292	1 (20%)
31	SL2.40ch03	49740000	11	107126	0	0	0	45	6 (55%)	11	11 (100%)	186	6 (55%)
31	SL2.40ch03	49750000	10	64741	0	0	0	29	1 (10%)	5	5 (50%)	84	2 (20%)
31	SL2.40ch03	49760000	15	145483	0	0	0	83	3 (20%)	15	15 (100%)	213	3 (20%)
32	SL2.40ch03	56110000	48	193356	46	40 (83%)	12 (26%)	36	11 (23%)	12	4 (8%)	64	5 (10%)
32	SL2.40ch03	56120000	88	200094	139	72 (82%)	17 (12%)	76	13 (15%)	49	30 (34%)	87	10 (11%)
32	SL2.40ch03	56130000	12	138645	36	11 (92%)	0	43	0	24	5 (42%)	92	2 (17%)
32	SL2.40ch03	56140000	16	160924	21	12 (75%)	2 (10%)	39	2 (13%)	21	0	54	2 (13%)
32	SL2.40ch03	56150000	10	142986	10	10 (100%)	1 (10%)	30	1 (10%)	3	0	7	0
32	SL2.40ch03	56160000	2	151881	4	1 (50%)	1 (25%)	32	2 (100%)	16	1 (50%)	101	0
32	SL2.40ch03	56170000	13	160226	13	13 (100%)	3 (23%)	30	3 (23%)	51	12 (92%)	154	1 (8%)
32	SL2.40ch03	56180000	15	145244	15	15 (100%)	3 (20%)	29	3 (20%)	17	11 (73%)	104	2 (13%)
32	SL2.40ch03	56190000	58	156015	64	58 (100%)	4 (6%)	21	4 (7%)	31	9 (16%)	101	8 (14%)
33	SL2.40ch03	59350000	16	157160	0	0	0	39	2 (13%)	23	16 (100%)	136	1 (6%)
33	SL2.40ch03	59360000	21	143401	0	0	0	25	2 (10%)	23	21 (100%)	140	9 (43%)
33	SL2.40ch03	59370000	24	115805	0	0	0	18	8 (33%)	25	24 (100%)	103	7 (29%)
33	SL2.40ch03	59380000	6	151535	0	0	0	13	3 (50%)	5	5 (83%)	167	2 (33%)
33	SL2.40ch03	59390000	9	163577	0	0	0	21	1 (11%)	9	9 (100%)	132	2 (22%)
33	SL2.40ch03	59400000	0	151614	0	0	0	23	0	0	0	153	0
33	SL2.40ch03	59410000	1	148038	0	0	0	19	0	1	0	155	0
33	SL2.40ch03	59420000	14	158459	1	1 (7%)	1 (100%)	21	4 (29%)	16	13 (93%)	170	3 (21%)
33	SL2.40ch03	59430000	37	145590	0	0	0	10	6 (16%)	38	37 (100%)	194	14 (38%)
33	SL2.40ch03	59440000	26	143055	0	0	0	8	1 (4%)	26	26 (100%)	148	9 (35%)
33	SL2.40ch03	59450000	17	139038	0	0	0	19	5 (29%)	19	16 (94%)	164	5 (29%)
33	SL2.40ch03	59460000	23	150024	0	0	0	18	4 (17%)	25	23 (100%)	160	3 (13%)
34	SL2.40ch04	700000	17	128618	19	16 (94%)	3 (16%)	23	3 (18%)	19	16 (94%)	142	6 (35%)
34	SL2.40ch04	710000	52	159454	59	50 (96%)	12 (20%)	22	12 (23%)	41	35 (67%)	160	14 (27%)
34	SL2.40ch04	720000	15	152243	16	15 (100%)	2 (13%)	16	2 (13%)	0	0	142	3 (20%)
34	SL2.40ch04	730000	51	163433	57	50 (98%)	5 (9%)	26	5 (10%)	49	42 (82%)	171	18 (35%)
34	SL2.40ch04	740000	0	162476	0	0	0	18	0	0	0	129	0
34	SL2.40ch04	750000	23	156496	25	23 (100%)	4 (16%)	13	4 (17%)	24	23 (100%)	129	3 (13%)
34	SL2.40ch04	760000	6	152534	7	6 (100%)	0	22	0	7	6 (100%)	90	3 (50%)
34	SL2.40ch04	770000	5	167603	4	4 (80%)	0	32	0	4	4 (80%)	138	0
34	SL2.40ch04	780000	18	141561	18	18 (100%)	8 (44%)	19	8 (44%)	18	18 (100%)	76	6 (33%)
35	SL2.40ch04	4480000	17	124768	19	12 (71%)	0	31	0	0	0	63	1 (6%)
35	SL2.40ch04	4490000	24	32708	78	3 (13%)	7 (9%)	37	1 (4%)	0	0	1	0
35	SL2.40ch04	4500000	17	119468	25	14 (82%)	2 (8%)	22	0	0	0	40	0
35	SL2.40ch04	4510000	18	116209	22	13 (72%)	4 (18%)	35	2 (11%)	0	0	41	0
35	SL2.40ch04	4520000	2	145962	2	2 (100%)	0	11	0	0	0	134	0
35	SL2.40ch04	4530000	4	149011	4	4 (100%)	0	31	0	0	0	175	0
35	SL2.40ch04	4540000	3	176859	3	3 (100%)	1 (33%)	15	1 (33%)	0	0	102	0
35	SL2.40ch04	4550000	3	132930	2	2 (67%)	1 (50%)	22	1 (33%)	0	0	180	1 (33%)
35	SL2.40ch04	4560000	12	149983	15	10 (83%)	1 (7%)	23	1 (8%)	0	0	104	3 (25%)
35	SL2.40ch04	4570000	6	159610	5	5 (83%)	0	20	0	0	0	84	0
35	SL2.40ch04	4580000	9	120055	10	9 (100%)	1 (10%)	10	1 (11%)	0	0	90	1 (11%)
35	SL2.40ch04	4590000	21	140131	21	19 (90%)	5 (24%)	22	5 (24%)	0	0	164	3 (14%)
35	SL2.40ch04	4600000	25	64062	34	23 (92%)	4 (12%)	13	4 (16%)	0	0	86	4 (16%)
35	SL2.40ch04	4610000	0	64072	2	0	0	25	0	1	0	89	0
35	SL2.40ch04	4620000	6	167389	6	6 (100%)	2 (33%)	23	2 (33%)	0	0	148	1 (17%)
35	SL2.40ch04	4630000	4	132025	4	2 (50%)	0	12	0	0	0	178	0
35	SL2.40ch04	4640000	35	146018	36	35 (100%)	2 (6%)	18	2 (6%)	0	0	147	9 (26%)
35	SL2.40ch04	4650000	3	150785	3	3 (100%)	1 (33%)	19	1 (33%)	0	0	181	1 (33%)
35	SL2.40ch04	4660000	3	113045	3	3 (100%)	1 (33%)	9	1 (33%)	0	0	111	1 (33%)
35	SL2.40ch04	4670000	4	183730	3	3 (75%)	0	20	0	0	0	143	0
35	SL2.40ch04	4680000	35	126691	42	31 (89%)	4 (10%)	12	4 (11%)	0	0	122	8 (23%)
35	SL2.40ch04	4690000	6	151900	7	1 (17%)	0	13	0	0	0	101	2 (33%)
35	SL2.40ch04	4700000	7	146566	5	3 (43%)	1 (20%)	14	1 (14%)	0	0	152	1 (14%)
35	SL2.40ch04	4710000	4	160678	4	3 (75%)	0	23	0	0	0	117	0
35	SL2.40ch04	4720000	11	160110	8	6 (55%)	2 (25%)	18	2 (18%)	0	0	82	0
36	SL2.40ch04	28680000	25	184524	6	4 (16%)	0	71	0	93	7 (28%)	11	2 (8%)
36	SL2.40ch04	28690000	90	251403	39	23 (26%)	4 (10%)	32	8 (9%)	58	27 (30%)	30	1 (1%)
36	SL2.40ch04	28700000	0	162527	1	0	0	38	0	9	0	7	0
36	SL2.40ch04	28710000	37	177763	22	18 (49%)	8 (36%)	43	10 (27%)	34	14 (38%)	27	1 (3%)
36	SL2.40ch04	28720000	35	214459	15	11 (31%)	2 (13%)	43	2 (6%)	37	12 (34%)	8	1 (3%)
36	SL2.40ch04	28730000	38	179691	34	21 (55%)	8 (24%)	46	8 (21%)	33	12 (32%)	6	0
36	SL2.40ch04	28740000	13	80643	14	12 (92%)	7 (50%)	24	6 (46%)	15	8 (62%)	3	0
36	SL2.40ch04	28750000	0	31855	0	0	0	15	0	6	0	0	0
36	SL2.40ch04	28760000	25	166194	8	7 (28%)	2 (25%)	33	3 (12%)	21	4 (16%)	58	2 (8%)
36	SL2.40ch04	28770000	31	192170	9	7 (23%)	1 (11%)	33	2 (6%)	26	6 (19%)	105	4 (13%)
36	SL2.40ch04	28780000	15	54519	6	3 (20%)	0	1	0	8	5 (33%)	19	0
36	SL2.40ch04	28790000	49	242041	8	8 (16%)	0	37	3 (6%)	56	14 (29%)	86	1 (2%)
36	SL2.40ch04	28800000	103	364335	28	21 (20%)	5 (18%)	52	11 (11%)	103	37 (36%)	123	7 (7%)
36	SL2.40ch04	28810000	31	154621	24	12 (39%)	3 (13%)	33	4 (13%)	55	14 (45%)	3	0
36	SL2.40ch04	28820000	42	209165	35	28 (67%)	5 (14%)	49	8 (19%)	78	13 (31%)	96	2 (5%)
36	SL2.40ch04	28830000	36	202710	38	23 (64%)	5 (13%)	41	5 (14%)	65	14 (39%)	49	2 (6%)
36	SL2.40ch04	28840000	43	217400	16	13 (30%)	0	46	0	37	12 (28%)	19	0
36	SL2.40ch04	28850000	54	261988	9	8 (15%)	3 (33%)	41	4 (7%)	37	9 (17%)	130	6 (11%)
36	SL2.40ch04	28860000	0	146901	0	0	0	53	0	19	0	42	0
36	SL2.40ch04	28870000	0	28305	1	0	0	12	0	3	0	0	0
36	SL2.40ch04	28880000	2	138192	2	2 (100%)	1 (50%)	48	1 (50%)	11	0	2	0
36	SL2.40ch04	28890000	11	107904	8	8 (73%)	0	30	0	4	0	0	0
36	SL2.40ch04	28900000	0	28930	0	0	0	7	0	0	0	0	0
36	SL2.40ch04	28910000	4	202694	1	1 (25%)	0	15	0	0	0	0	0
36	SL2.40ch04	28920000	1	121089	1	1 (100%)	0	45	0	32	1 (100%)	29	0
36	SL2.40ch04	28930000	4	144353	2	2 (50%)	1 (50%)	51	1 (25%)	18	2 (50%)	25	0
36	SL2.40ch04	28940000	18	164434	19	15 (83%)	1 (5%)	64	1 (6%)	63	5 (28%)	34	1 (6%)
36	SL2.40ch04	28950000	0	136963	0	0	0	52	0	62	0	0	0
36	SL2.40ch04	28960000	0	156495	0	0	0	82	0	103	0	0	0
36	SL2.40ch04	28970000	0	156232	0	0	0	66	0	90	0	0	0
36	SL2.40ch04	28980000	0	101009	0	0	0	18	0	0	0	1	0
36	SL2.40ch04	28990000	11	74585	5	3 (27%)	0	12	0	18	1 (9%)	1	0
36	SL2.40ch04	29000000	9	102887	9	6 (67%)	0	16	0	0	0	0	0
36	SL2.40ch04	29010000	0	19888	0	0	0	2	0	0	0	0	0
36	SL2.40ch04	29020000	9	81421	6	4 (44%)	0	26	1 (11%)	22	2 (22%)	0	0
36	SL2.40ch04	29030000	25	136960	8	6 (24%)	0	14	2 (8%)	21	0	0	0
36	SL2.40ch04	29040000	31	153383	16	14 (45%)	1 (6%)	27	1 (3%)	38	0	0	0
36	SL2.40ch04	29050000	25	108877	13	9 (36%)	1 (8%)	11	1 (4%)	23	1 (4%)	0	0
36	SL2.40ch04	29060000	21	140521	8	7 (33%)	0	14	1 (5%)	18	3 (14%)	0	0
36	SL2.40ch04	29070000	56	188034	20	16 (29%)	1 (5%)	29	6 (11%)	52	11 (20%)	1	1 (2%)
36	SL2.40ch04	29080000	82	216340	51	36 (44%)	2 (4%)	59	4 (5%)	73	7 (9%)	2	0
36	SL2.40ch04	29090000	43	150678	13	11 (26%)	0	21	1 (2%)	42	5 (12%)	1	0
36	SL2.40ch04	29100000	17	83735	15	11 (65%)	0	20	0	6	0	0	0
36	SL2.40ch04	29110000	31	153323	20	20 (65%)	0	40	0	5	0	0	0
36	SL2.40ch04	29120000	7	70809	6	6 (86%)	1 (17%)	34	1 (14%)	24	1 (14%)	0	0
36	SL2.40ch04	29130000	0	83623	0	0	0	16	0	0	0	3	0
36	SL2.40ch04	29140000	2	126720	2	0	0	38	1 (50%)	0	0	0	0
36	SL2.40ch04	29150000	3	148322	4	3 (100%)	0	19	0	16	2 (67%)	0	0
36	SL2.40ch04	29160000	17	134210	19	15 (88%)	3 (16%)	24	2 (12%)	11	0	4	0
36	SL2.40ch04	29170000	0	32929	0	0	0	9	0	0	0	0	0
36	SL2.40ch04	29180000	2	95901	2	2 (100%)	0	19	0	3	1 (50%)	11	0
36	SL2.40ch04	29190000	21	157067	23	21 (100%)	2 (9%)	24	2 (10%)	12	0	2	0
36	SL2.40ch04	29200000	17	95113	17	16 (94%)	1 (6%)	10	1 (6%)	9	0	0	0
36	SL2.40ch04	29210000	0	44207	0	0	0	13	0	5	0	0	0
36	SL2.40ch04	29220000	0	150824	1	0	0	32	0	6	0	8	0
36	SL2.40ch04	29230000	2	159697	3	2 (100%)	0	44	0	20	1 (50%)	81	0
36	SL2.40ch04	29240000	0	125451	0	0	0	51	0	32	0	55	0
36	SL2.40ch04	29250000	15	175453	9	6 (40%)	0	29	0	24	5 (33%)	46	0
36	SL2.40ch04	29260000	0	81431	0	0	0	27	0	7	0	8	0
36	SL2.40ch04	29270000	0	117187	1	0	1 (100%)	44	0	0	0	2	0
36	SL2.40ch04	29280000	0	88647	0	0	0	28	0	0	0	0	0
36	SL2.40ch04	29290000	0	41180	0	0	0	6	0	0	0	0	0
36	SL2.40ch04	29300000	0	0	0	0	0	0	0	0	0	0	0
36	SL2.40ch04	29310000	32	90732	31	31 (97%)	0	13	0	25	1 (3%)	86	2 (6%)
36	SL2.40ch04	29320000	11	35858	12	11 (100%)	0	8	0	11	0	22	0
36	SL2.40ch04	29330000	0	71159	0	0	0	18	0	0	0	3	0
36	SL2.40ch04	29340000	0	35120	0	0	0	5	0	0	0	3	0
36	SL2.40ch04	29350000	11	56492	10	10 (91%)	0	9	0	9	0	56	0
36	SL2.40ch04	29360000	0	62200	0	0	0	14	0	20	0	99	0
37	SL2.40ch04	53360000	21	163369	0	0	0	20	8 (38%)	0	0	135	3 (14%)
37	SL2.40ch04	53370000	45	127592	0	0	0	25	22 (49%)	0	0	199	12 (27%)
37	SL2.40ch04	53380000	37	118453	0	0	0	21	17 (46%)	0	0	98	6 (16%)
37	SL2.40ch04	53390000	34	105687	2	1 (3%)	0	14	12 (35%)	1	1 (3%)	138	9 (26%)
37	SL2.40ch04	53400000	28	116830	1	0	0	19	15 (54%)	1	0	61	3 (11%)
37	SL2.40ch04	53410000	87	154145	1	0	0	49	40 (46%)	0	0	157	12 (14%)
37	SL2.40ch04	53420000	80	156134	1	0	0	13	8 (10%)	0	0	70	12 (15%)
37	SL2.40ch04	53430000	34	52385	0	0	0	18	17 (50%)	0	0	120	11 (32%)
37	SL2.40ch04	53440000	119	97045	0	0	0	84	56 (47%)	0	0	94	14 (12%)
37	SL2.40ch04	53450000	111	78683	1	0	0	132	57 (51%)	0	0	2	0
37	SL2.40ch04	53460000	136	78779	2	0	0	113	67 (49%)	0	0	14	2 (1%)
37	SL2.40ch04	53470000	53	27046	3	0	0	84	22 (42%)	0	0	28	6 (11%)
37	SL2.40ch04	53480000	71	35518	0	0	0	105	32 (45%)	0	0	12	1 (1%)
37	SL2.40ch04	53490000	65	37796	0	0	0	53	28 (43%)	0	0	5	2 (3%)
37	SL2.40ch04	53500000	39	24555	0	0	0	61	9 (23%)	0	0	33	2 (5%)
37	SL2.40ch04	53510000	33	18339	1	0	1 (100%)	58	5 (15%)	0	0	1	0
37	SL2.40ch04	53520000	87	65908	1	0	0	74	42 (48%)	0	0	102	24 (28%)
37	SL2.40ch04	53530000	166	153368	0	0	0	104	73 (44%)	0	0	58	40 (24%)
37	SL2.40ch04	53540000	124	145308	0	0	0	75	49 (40%)	0	0	137	21 (17%)
37	SL2.40ch04	53550000	64	106032	6	0	0	40	22 (34%)	0	0	45	7 (11%)
37	SL2.40ch04	53560000	69	101401	10	1 (1%)	1 (10%)	60	41 (59%)	0	0	52	3 (4%)
37	SL2.40ch04	53570000	74	147906	2	1 (1%)	1 (50%)	52	41 (55%)	0	0	90	11 (15%)
37	SL2.40ch04	53580000	102	150114	1	0	0	66	55 (54%)	0	0	42	3 (3%)
37	SL2.40ch04	53590000	110	167213	0	0	0	70	42 (38%)	0	0	26	2 (2%)
37	SL2.40ch04	53600000	129	140120	0	0	0	63	49 (38%)	0	0	173	30 (23%)
37	SL2.40ch04	53610000	139	74468	0	0	0	94	69 (50%)	0	0	159	23 (17%)
37	SL2.40ch04	53620000	97	53777	7	0	0	114	42 (43%)	0	0	20	3 (3%)
37	SL2.40ch04	53630000	194	179209	0	0	0	108	81 (42%)	0	0	122	35 (18%)
37	SL2.40ch04	53640000	41	139828	0	0	0	19	15 (37%)	0	0	221	9 (22%)
37	SL2.40ch04	53650000	21	151543	1	0	0	19	13 (62%)	0	0	195	12 (57%)
37	SL2.40ch04	53660000	5	3316	5	0	0	7	1 (20%)	0	0	29	1 (20%)
37	SL2.40ch04	53670000	79	144655	3	0	0	32	23 (29%)	0	0	174	19 (24%)
37	SL2.40ch04	53680000	64	151437	1	0	0	18	12 (19%)	0	0	134	15 (23%)
37	SL2.40ch04	53690000	33	138541	0	0	0	14	10 (30%)	0	0	240	14 (42%)
37	SL2.40ch04	53700000	50	134728	0	0	0	28	16 (32%)	0	0	172	27 (54%)
37	SL2.40ch04	53710000	56	173820	0	0	0	22	20 (36%)	0	0	118	6 (11%)
37	SL2.40ch04	53720000	27	145234	0	0	0	20	16 (59%)	0	0	174	11 (41%)
37	SL2.40ch04	53730000	31	142972	0	0	0	22	12 (39%)	0	0	196	11 (35%)
37	SL2.40ch04	53740000	88	120619	0	0	0	5	2 (2%)	0	0	153	32 (36%)
37	SL2.40ch04	53750000	62	139935	0	0	0	23	15 (24%)	0	0	104	10 (16%)
37	SL2.40ch04	53760000	57	126463	0	0	0	17	8 (14%)	0	0	146	10 (18%)
37	SL2.40ch04	53770000	40	146347	0	0	0	35	5 (13%)	0	0	85	6 (15%)
37	SL2.40ch04	53780000	27	124804	0	0	0	10	8 (30%)	0	0	159	7 (26%)
37	SL2.40ch04	53790000	4	153699	0	0	0	3	2 (50%)	0	0	159	2 (50%)
37	SL2.40ch04	53800000	22	156610	0	0	0	14	8 (36%)	0	0	155	2 (9%)
37	SL2.40ch04	53810000	21	135053	2	1 (5%)	0	16	6 (29%)	0	0	164	4 (19%)
37	SL2.40ch04	53820000	18	135424	0	0	0	13	7 (39%)	0	0	248	12 (67%)
37	SL2.40ch04	53830000	35	153447	1	1 (3%)	0	18	9 (26%)	0	0	85	6 (17%)
37	SL2.40ch04	53840000	63	179094	1	1 (2%)	0	70	13 (21%)	0	0	7	0
37	SL2.40ch04	53850000	16	52506	0	0	0	16	11 (69%)	0	0	2	0
37	SL2.40ch04	53860000	64	86550	0	0	0	56	34 (53%)	0	0	0	0
37	SL2.40ch04	53870000	34	32879	0	0	0	30	18 (53%)	0	0	1	0
37	SL2.40ch04	53880000	114	125979	0	0	0	80	57 (50%)	0	0	65	16 (14%)
37	SL2.40ch04	53890000	96	89059	3	0	0	62	40 (42%)	0	0	5	5 (5%)
37	SL2.40ch04	53900000	106	84244	1	1 (1%)	1 (100%)	86	51 (48%)	1	1 (1%)	14	6 (6%)
37	SL2.40ch04	53910000	115	99926	1	0	0	98	63 (55%)	0	0	2	0
37	SL2.40ch04	53920000	70	72518	0	0	0	62	35 (50%)	0	0	1	0
37	SL2.40ch04	53930000	12	11256	2	0	0	29	4 (33%)	0	0	0	0
37	SL2.40ch04	53940000	118	110135	1	0	0	90	53 (45%)	0	0	0	0
37	SL2.40ch04	53950000	131	104835	0	0	0	89	55 (42%)	0	0	8	2 (2%)
37	SL2.40ch04	53960000	58	152261	0	0	0	27	23 (40%)	0	0	96	12 (21%)
37	SL2.40ch04	53970000	33	175414	0	0	0	19	15 (45%)	0	0	5	0
37	SL2.40ch04	53980000	16	124451	0	0	0	9	7 (44%)	0	0	4	0
37	SL2.40ch04	53990000	33	163228	2	0	0	19	14 (42%)	1	0	5	0
37	SL2.40ch04	54000000	33	116292	3	1 (3%)	1 (33%)	19	14 (42%)	0	0	6	0
37	SL2.40ch04	54010000	12	56081	0	0	0	8	7 (58%)	0	0	0	0
37	SL2.40ch04	54020000	70	195497	3	2 (3%)	1 (33%)	25	19 (27%)	1	1 (1%)	2	0
37	SL2.40ch04	54030000	34	142739	1	0	0	22	16 (47%)	0	0	21	1 (3%)
37	SL2.40ch04	54040000	44	165320	0	0	0	25	22 (50%)	0	0	40	2 (5%)
37	SL2.40ch04	54050000	40	147623	2	1 (3%)	0	27	21 (53%)	0	0	15	0
37	SL2.40ch04	54060000	32	113506	13	5 (16%)	0	21	12 (38%)	0	0	26	0
37	SL2.40ch04	54070000	21	148872	0	0	0	12	11 (52%)	0	0	148	4 (19%)
37	SL2.40ch04	54080000	34	120959	3	3 (9%)	0	14	12 (35%)	2	2 (6%)	88	4 (12%)
37	SL2.40ch04	54090000	52	79015	1	1 (2%)	0	31	27 (52%)	0	0	135	9 (17%)
37	SL2.40ch04	54100000	13	126138	0	0	0	11	10 (77%)	0	0	256	10 (77%)
37	SL2.40ch04	54110000	7	22617	0	0	0	4	3 (43%)	0	0	40	4 (57%)
37	SL2.40ch04	54120000	23	115784	0	0	0	16	12 (52%)	0	0	179	9 (39%)
37	SL2.40ch04	54130000	21	132989	0	0	0	7	4 (19%)	0	0	99	6 (29%)
37	SL2.40ch04	54140000	36	73979	0	0	0	20	16 (44%)	0	0	165	13 (36%)
37	SL2.40ch04	54150000	16	119713	0	0	0	7	7 (44%)	0	0	202	7 (44%)
37	SL2.40ch04	54160000	15	142679	0	0	0	6	5 (33%)	0	0	177	7 (47%)
37	SL2.40ch04	54170000	71	142891	0	0	0	31	27 (38%)	26	24 (34%)	162	14 (20%)
37	SL2.40ch04	54180000	70	128239	2	1 (1%)	1 (50%)	34	30 (43%)	66	58 (83%)	174	23 (33%)
37	SL2.40ch04	54190000	54	152215	1	0	0	13	8 (15%)	62	39 (72%)	88	8 (15%)
37	SL2.40ch04	54200000	51	118356	0	0	0	29	22 (43%)	67	36 (71%)	137	10 (20%)
37	SL2.40ch04	54210000	53	109653	0	0	0	33	27 (51%)	53	35 (66%)	164	25 (47%)
37	SL2.40ch04	54220000	43	132451	0	0	0	25	17 (40%)	44	37 (86%)	178	22 (51%)
37	SL2.40ch04	54230000	32	130909	0	0	0	21	17 (53%)	34	29 (91%)	212	22 (69%)
37	SL2.40ch04	54240000	50	136080	0	0	0	23	20 (40%)	48	46 (92%)	186	11 (22%)
37	SL2.40ch04	54250000	47	129203	1	1 (2%)	1 (100%)	31	27 (57%)	37	34 (72%)	191	17 (36%)
37	SL2.40ch04	54260000	86	137705	0	0	0	50	44 (51%)	0	0	203	32 (37%)
37	SL2.40ch04	54270000	82	101063	8	1 (1%)	2 (25%)	54	44 (54%)	1	0	222	42 (51%)
37	SL2.40ch04	54280000	36	125404	1	1 (3%)	0	7	5 (14%)	1	1 (3%)	72	9 (25%)
37	SL2.40ch04	54290000	22	118811	3	2 (9%)	2 (67%)	17	10 (45%)	2	2 (9%)	88	6 (27%)
37	SL2.40ch04	54300000	41	105043	3	3 (7%)	1 (33%)	17	14 (34%)	3	2 (5%)	135	13 (32%)
37	SL2.40ch04	54310000	69	113165	0	0	0	25	19 (28%)	0	0	85	10 (14%)
37	SL2.40ch04	54320000	41	117620	0	0	0	19	8 (20%)	0	0	34	6 (15%)
37	SL2.40ch04	54330000	63	130435	6	0	0	25	20 (32%)	2	0	81	4 (6%)
37	SL2.40ch04	54340000	18	149201	0	0	0	12	11 (61%)	0	0	173	7 (39%)
37	SL2.40ch04	54350000	50	137160	0	0	0	26	22 (44%)	0	0	179	14 (28%)
37	SL2.40ch04	54360000	56	150367	1	1 (2%)	0	22	21 (38%)	1	1 (2%)	127	8 (14%)
37	SL2.40ch04	54370000	47	133059	62	14 (30%)	6 (10%)	24	19 (40%)	49	13 (28%)	91	5 (11%)
37	SL2.40ch04	54380000	22	136973	38	17 (77%)	8 (21%)	15	9 (41%)	30	15 (68%)	118	4 (18%)
37	SL2.40ch04	54390000	86	115313	18	8 (9%)	4 (22%)	46	36 (42%)	11	5 (6%)	142	26 (30%)
37	SL2.40ch04	54400000	61	115704	15	5 (8%)	3 (20%)	21	18 (30%)	18	5 (8%)	99	12 (20%)
37	SL2.40ch04	54410000	49	134726	46	9 (18%)	3 (7%)	17	16 (33%)	45	9 (18%)	129	8 (16%)
37	SL2.40ch04	54420000	28	157292	20	8 (29%)	3 (15%)	18	13 (46%)	19	8 (29%)	225	11 (39%)
37	SL2.40ch04	54430000	43	136526	43	17 (40%)	15 (35%)	34	30 (70%)	36	16 (37%)	165	7 (16%)
37	SL2.40ch04	54440000	41	132355	54	35 (85%)	18 (33%)	26	20 (49%)	56	35 (85%)	194	17 (41%)
37	SL2.40ch04	54450000	39	131749	53	26 (67%)	17 (32%)	25	20 (51%)	54	27 (69%)	220	16 (41%)
37	SL2.40ch04	54460000	52	82272	32	8 (15%)	4 (13%)	22	17 (33%)	30	10 (19%)	79	13 (25%)
37	SL2.40ch04	54470000	80	142207	7	1 (1%)	1 (14%)	21	16 (20%)	6	1 (1%)	168	16 (20%)
37	SL2.40ch04	54480000	65	141006	5	3 (5%)	1 (20%)	20	18 (28%)	5	3 (5%)	134	14 (22%)
37	SL2.40ch04	54490000	48	105935	4	1 (2%)	0	19	9 (19%)	1	1 (2%)	79	12 (25%)
37	SL2.40ch04	54500000	51	127856	10	5 (10%)	4 (40%)	20	14 (27%)	9	5 (10%)	142	11 (22%)
37	SL2.40ch04	54510000	68	110979	70	41 (60%)	8 (11%)	21	14 (21%)	56	41 (60%)	187	18 (26%)
37	SL2.40ch04	54520000	64	153092	69	26 (41%)	22 (32%)	35	14 (22%)	59	21 (33%)	68	7 (11%)
37	SL2.40ch04	54530000	10	157362	35	3 (30%)	15 (43%)	20	2 (20%)	34	3 (30%)	189	2 (20%)
37	SL2.40ch04	54540000	24	162093	31	13 (54%)	8 (26%)	16	6 (25%)	25	11 (46%)	128	4 (17%)
37	SL2.40ch04	54550000	38	118199	9	5 (13%)	4 (44%)	20	11 (29%)	4	3 (8%)	162	7 (18%)
37	SL2.40ch04	54560000	99	65014	35	8 (8%)	6 (17%)	20	6 (6%)	15	1 (1%)	38	4 (4%)
37	SL2.40ch04	54570000	59	124024	0	0	0	33	18 (31%)	6	2 (3%)	148	13 (22%)
37	SL2.40ch04	54580000	63	140300	0	0	0	24	12 (19%)	5	2 (3%)	143	9 (14%)
37	SL2.40ch04	54590000	49	73437	1	0	0	40	12 (24%)	16	3 (6%)	130	16 (33%)
37	SL2.40ch04	54600000	44	124680	0	0	0	28	26 (59%)	9	5 (11%)	151	22 (50%)
37	SL2.40ch04	54610000	48	122769	0	0	0	26	24 (50%)	1	0	166	24 (50%)
37	SL2.40ch04	54620000	119	127406	0	0	0	45	43 (36%)	20	9 (8%)	120	35 (29%)
37	SL2.40ch04	54630000	70	100286	1	0	0	29	24 (34%)	55	21 (30%)	102	5 (7%)
37	SL2.40ch04	54640000	53	146156	0	0	0	20	17 (32%)	50	18 (34%)	170	16 (30%)
37	SL2.40ch04	54650000	61	132403	0	0	0	32	27 (44%)	38	16 (26%)	131	12 (20%)
37	SL2.40ch04	54660000	19	41775	0	0	0	11	9 (47%)	15	8 (42%)	2	0
37	SL2.40ch04	54670000	18	44469	0	0	0	9	6 (33%)	0	0	1	0
37	SL2.40ch04	54680000	92	410538	2	0	0	44	39 (42%)	17	6 (7%)	59	3 (3%)
37	SL2.40ch04	54690000	123	451929	2	0	0	30	20 (16%)	22	7 (6%)	75	5 (4%)
37	SL2.40ch04	54700000	69	351891	1	0	0	30	19 (28%)	13	2 (3%)	19	1 (1%)
37	SL2.40ch04	54710000	77	250920	1	0	0	39	32 (42%)	20	11 (14%)	26	6 (8%)
37	SL2.40ch04	54720000	58	156831	0	0	0	41	35 (60%)	30	11 (19%)	143	5 (9%)
37	SL2.40ch04	54730000	39	137829	0	0	0	24	20 (51%)	10	3 (8%)	80	4 (10%)
37	SL2.40ch04	54740000	26	141629	0	0	0	15	14 (54%)	4	1 (4%)	297	6 (23%)
37	SL2.40ch04	54750000	38	146583	0	0	0	25	19 (50%)	3	2 (5%)	250	12 (32%)
37	SL2.40ch04	54760000	37	143550	0	0	0	26	22 (59%)	1	0	229	18 (49%)
37	SL2.40ch04	54770000	44	141960	1	0	0	22	20 (45%)	10	2 (5%)	181	17 (39%)
37	SL2.40ch04	54780000	32	157747	0	0	0	21	19 (59%)	6	4 (13%)	156	20 (63%)
37	SL2.40ch04	54790000	30	157382	0	0	0	20	17 (57%)	0	0	165	14 (47%)
37	SL2.40ch04	54800000	31	82941	0	0	0	15	8 (26%)	22	0	180	10 (32%)
37	SL2.40ch04	54810000	83	123181	0	0	0	34	26 (31%)	1	0	169	29 (35%)
37	SL2.40ch04	54820000	58	127144	0	0	0	20	16 (28%)	4	1 (2%)	139	11 (19%)
37	SL2.40ch04	54830000	51	168205	0	0	0	12	8 (16%)	0	0	114	5 (10%)
37	SL2.40ch04	54840000	58	99306	0	0	0	21	18 (31%)	0	0	70	4 (7%)
37	SL2.40ch04	54850000	58	143729	2	1 (2%)	1 (50%)	31	25 (43%)	3	2 (3%)	181	18 (31%)
37	SL2.40ch04	54860000	21	156119	2	0	0	15	10 (48%)	1	0	157	12 (57%)
37	SL2.40ch04	54870000	44	110129	14	7 (16%)	3 (21%)	20	14 (32%)	3	1 (2%)	163	19 (43%)
37	SL2.40ch04	54880000	53	138331	10	6 (11%)	2 (20%)	31	23 (43%)	4	2 (4%)	137	16 (30%)
37	SL2.40ch04	54890000	72	137747	13	5 (7%)	0	30	25 (35%)	14	5 (7%)	148	16 (22%)
37	SL2.40ch04	54900000	51	158998	8	4 (8%)	1 (13%)	15	13 (25%)	8	5 (10%)	118	14 (27%)
37	SL2.40ch04	54910000	0	384	0	0	0	0	0	0	0	0	0
37	SL2.40ch04	54920000	65	104673	11	8 (12%)	1 (9%)	13	7 (11%)	11	8 (12%)	108	15 (23%)
37	SL2.40ch04	54930000	45	154223	9	4 (9%)	2 (22%)	19	10 (22%)	10	4 (9%)	140	4 (9%)
37	SL2.40ch04	54940000	50	134497	3	2 (4%)	1 (33%)	24	23 (46%)	3	2 (4%)	178	24 (48%)
37	SL2.40ch04	54950000	71	132773	4	1 (1%)	1 (25%)	38	35 (49%)	4	1 (1%)	179	25 (35%)
37	SL2.40ch04	54960000	70	124645	1	1 (1%)	1 (100%)	27	23 (33%)	71	59 (84%)	156	21 (30%)
37	SL2.40ch04	54970000	12	133157	0	0	0	13	9 (75%)	13	12 (100%)	180	10 (83%)
37	SL2.40ch04	54980000	26	132552	0	0	0	20	9 (35%)	26	26 (100%)	179	8 (31%)
37	SL2.40ch04	54990000	28	151840	1	1 (4%)	1 (100%)	11	6 (21%)	21	21 (75%)	45	1 (4%)
37	SL2.40ch04	55000000	25	134605	4	1 (4%)	0	10	8 (32%)	23	20 (80%)	51	2 (8%)
37	SL2.40ch04	55010000	38	114460	6	1 (3%)	1 (17%)	14	10 (26%)	43	34 (89%)	124	3 (8%)
37	SL2.40ch04	55020000	35	118908	0	0	0	16	15 (43%)	35	32 (91%)	203	12 (34%)
37	SL2.40ch04	55030000	72	123093	2	1 (1%)	1 (50%)	33	25 (35%)	82	69 (96%)	117	14 (19%)
37	SL2.40ch04	55040000	53	73639	2	0	0	21	5 (9%)	55	49 (92%)	135	21 (40%)
37	SL2.40ch04	55050000	5	8555	4	0	0	29	0	0	0	5	0
37	SL2.40ch04	55060000	36	80025	6	0	1 (17%)	13	3 (8%)	40	30 (83%)	107	13 (36%)
37	SL2.40ch04	55070000	66	133335	0	0	0	25	22 (33%)	63	59 (89%)	115	17 (26%)
37	SL2.40ch04	55080000	12	145615	0	0	0	10	8 (67%)	12	12 (100%)	196	5 (42%)
37	SL2.40ch04	55090000	25	153816	0	0	0	7	6 (24%)	22	22 (88%)	155	8 (32%)
37	SL2.40ch04	55100000	43	139392	0	0	0	23	16 (37%)	45	41 (95%)	183	17 (40%)
37	SL2.40ch04	55110000	31	134495	0	0	0	22	16 (52%)	32	31 (100%)	216	15 (48%)
37	SL2.40ch04	55120000	23	135489	0	0	0	14	12 (52%)	26	23 (100%)	201	11 (48%)
37	SL2.40ch04	55130000	48	147247	0	0	0	28	20 (42%)	49	43 (90%)	126	11 (23%)
37	SL2.40ch04	55140000	24	142178	0	0	0	10	9 (38%)	24	23 (96%)	158	11 (46%)
37	SL2.40ch04	55150000	35	142028	1	0	0	8	4 (11%)	49	34 (97%)	85	5 (14%)
37	SL2.40ch04	55160000	41	148800	0	0	0	16	10 (24%)	45	40 (98%)	132	5 (12%)
37	SL2.40ch04	55170000	45	148270	0	0	0	25	25 (56%)	46	45 (100%)	188	13 (29%)
37	SL2.40ch04	55180000	48	152008	8	0	0	23	20 (42%)	49	46 (96%)	72	0
37	SL2.40ch04	55190000	54	85235	24	5 (9%)	3 (13%)	47	21 (39%)	31	23 (43%)	8	1 (2%)
37	SL2.40ch04	55200000	24	86445	0	0	0	12	10 (42%)	26	24 (100%)	57	3 (13%)
37	SL2.40ch04	55210000	14	140481	0	0	0	11	10 (71%)	15	14 (100%)	205	6 (43%)
37	SL2.40ch04	55220000	32	146245	0	0	0	21	19 (59%)	25	23 (72%)	118	6 (19%)
37	SL2.40ch04	55230000	25	74009	10	1 (4%)	0	18	10 (40%)	16	11 (44%)	90	4 (16%)
37	SL2.40ch04	55240000	62	29351	50	3 (5%)	4 (8%)	64	24 (39%)	58	32 (52%)	0	0
37	SL2.40ch04	55250000	43	20612	5	0	0	33	17 (40%)	50	33 (77%)	0	0
37	SL2.40ch04	55260000	35	12967	3	1 (3%)	1 (33%)	29	16 (46%)	16	14 (40%)	0	0
37	SL2.40ch04	55270000	41	92631	16	0	0	24	9 (22%)	0	0	1	0
37	SL2.40ch04	55280000	64	23202	14	0	1 (7%)	61	29 (45%)	40	31 (48%)	1	1 (2%)
37	SL2.40ch04	55290000	79	35863	23	0	0	91	29 (37%)	33	25 (32%)	0	0
37	SL2.40ch04	55300000	57	21627	10	2 (4%)	2 (20%)	36	21 (37%)	60	37 (65%)	0	0
37	SL2.40ch04	55310000	58	19064	1	1 (2%)	1 (100%)	41	28 (48%)	45	39 (67%)	0	0
37	SL2.40ch04	55320000	51	44414	9	0	1 (11%)	52	21 (41%)	26	16 (31%)	1	0
37	SL2.40ch04	55330000	46	70366	2	1 (2%)	0	55	32 (70%)	37	28 (61%)	74	6 (13%)
37	SL2.40ch04	55340000	81	107076	1	0	0	60	49 (60%)	92	81 (100%)	261	30 (37%)
37	SL2.40ch04	55350000	32	147033	0	0	0	18	17 (53%)	32	32 (100%)	180	18 (56%)
37	SL2.40ch04	55360000	12	137818	1	0	0	3	2 (17%)	11	11 (92%)	126	3 (25%)
37	SL2.40ch04	55370000	12	71103	1	1 (8%)	0	7	3 (25%)	10	10 (83%)	60	1 (8%)
37	SL2.40ch04	55380000	32	159617	1	1 (3%)	0	25	17 (53%)	35	31 (97%)	182	13 (41%)
37	SL2.40ch04	55390000	36	163536	0	0	0	23	16 (44%)	43	36 (100%)	177	9 (25%)
37	SL2.40ch04	55400000	62	126147	0	0	0	25	20 (32%)	55	46 (74%)	99	5 (8%)
37	SL2.40ch04	55410000	42	181171	1	0	0	20	18 (43%)	42	42 (100%)	119	4 (10%)
37	SL2.40ch04	55420000	72	122100	0	0	0	34	29 (40%)	80	70 (97%)	75	3 (4%)
37	SL2.40ch04	55430000	16	151149	0	0	0	13	13 (81%)	18	16 (100%)	117	4 (25%)
37	SL2.40ch04	55440000	16	141200	0	0	0	9	8 (50%)	16	15 (94%)	168	7 (44%)
37	SL2.40ch04	55450000	14	133360	2	1 (7%)	1 (50%)	7	5 (36%)	6	6 (43%)	54	3 (21%)
37	SL2.40ch04	55460000	14	122623	1	1 (7%)	0	2	2 (14%)	12	12 (86%)	89	2 (14%)
37	SL2.40ch04	55470000	14	155895	0	0	0	6	4 (29%)	14	13 (93%)	181	6 (43%)
37	SL2.40ch04	55480000	65	136592	0	0	0	33	28 (43%)	69	65 (100%)	106	10 (15%)
37	SL2.40ch04	55490000	16	37519	1	1 (6%)	0	19	4 (25%)	11	9 (56%)	17	2 (13%)
37	SL2.40ch04	55500000	44	128108	1	1 (2%)	0	21	15 (34%)	46	41 (93%)	92	6 (14%)
37	SL2.40ch04	55510000	48	123961	1	0	0	15	13 (27%)	50	43 (90%)	120	17 (35%)
37	SL2.40ch04	55520000	36	143300	0	0	0	16	11 (31%)	37	36 (100%)	140	14 (39%)
38	SL2.40ch04	57320000	33	151065	36	33 (100%)	5 (14%)	12	5 (15%)	37	33 (100%)	110	5 (15%)
38	SL2.40ch04	57330000	37	145747	41	36 (97%)	5 (12%)	18	5 (14%)	35	32 (86%)	160	4 (11%)
38	SL2.40ch04	57340000	15	157411	17	15 (100%)	2 (12%)	9	2 (13%)	17	15 (100%)	211	3 (20%)
38	SL2.40ch04	57350000	15	177888	15	14 (93%)	3 (20%)	23	4 (27%)	15	15 (100%)	120	4 (27%)
38	SL2.40ch04	57360000	3	169178	3	2 (67%)	1 (33%)	13	0	3	2 (67%)	153	0
38	SL2.40ch04	57370000	0	156177	0	0	0	17	0	0	0	123	0
38	SL2.40ch04	57380000	1	161423	2	1 (100%)	0	19	0	2	1 (100%)	141	0
38	SL2.40ch04	57390000	16	133647	16	16 (100%)	6 (38%)	21	6 (38%)	16	16 (100%)	165	11 (69%)
38	SL2.40ch04	57400000	24	161088	26	24 (100%)	3 (12%)	20	3 (13%)	24	23 (96%)	144	3 (13%)
38	SL2.40ch04	57410000	10	160649	11	10 (100%)	0	24	0	11	10 (100%)	125	2 (20%)
38	SL2.40ch04	57420000	2	152914	2	2 (100%)	0	15	0	3	2 (100%)	151	0
38	SL2.40ch04	57430000	0	150022	0	0	0	18	0	0	0	164	0
38	SL2.40ch04	57440000	12	157311	14	12 (100%)	3 (21%)	15	3 (25%)	12	0	122	0
39	SL2.40ch04	57540000	38	139453	3	0	0	32	15 (39%)	38	0	118	9 (24%)
39	SL2.40ch04	57550000	49	134481	0	0	0	17	11 (22%)	46	0	122	11 (22%)
39	SL2.40ch04	57560000	31	129194	1	0	0	11	8 (26%)	30	0	147	13 (42%)
39	SL2.40ch04	57570000	17	94463	0	0	0	7	6 (35%)	16	0	103	4 (24%)
39	SL2.40ch04	57580000	72	133830	2	1 (1%)	0	45	36 (50%)	28	0	50	6 (8%)
39	SL2.40ch04	57590000	37	140399	1	0	0	17	8 (22%)	27	0	179	11 (30%)
39	SL2.40ch04	57600000	52	150351	0	0	0	20	16 (31%)	51	0	139	7 (13%)
39	SL2.40ch04	57610000	36	145074	0	0	0	10	5 (14%)	36	0	134	6 (17%)
39	SL2.40ch04	57620000	30	137673	2	1 (3%)	0	12	5 (17%)	28	0	91	4 (13%)
39	SL2.40ch04	57630000	6	18214	1	0	0	6	5 (83%)	3	0	11	1 (17%)
39	SL2.40ch04	57640000	0	19021	0	0	0	2	0	2	0	1	0
39	SL2.40ch04	57650000	20	120434	2	0	0	19	10 (50%)	6	0	36	2 (10%)
39	SL2.40ch04	57660000	28	168668	1	0	0	20	9 (32%)	15	0	111	6 (21%)
39	SL2.40ch04	57670000	14	89399	0	0	0	8	6 (43%)	12	0	109	3 (21%)
39	SL2.40ch04	57680000	24	149290	0	0	0	9	6 (25%)	22	0	110	3 (13%)
39	SL2.40ch04	57690000	63	167947	0	0	0	19	15 (24%)	56	0	146	10 (16%)
39	SL2.40ch04	57700000	44	159474	0	0	0	13	10 (23%)	44	0	195	16 (36%)
39	SL2.40ch04	57710000	39	120321	1	0	0	13	7 (18%)	40	0	181	12 (31%)
39	SL2.40ch04	57720000	34	129493	0	0	0	13	8 (24%)	29	0	170	11 (32%)
39	SL2.40ch04	57730000	15	144583	0	0	0	7	4 (27%)	14	0	173	4 (27%)
39	SL2.40ch04	57740000	19	152548	0	0	0	11	9 (47%)	20	0	180	12 (63%)
39	SL2.40ch04	57750000	29	136557	1	0	0	15	13 (45%)	28	0	159	7 (24%)
39	SL2.40ch04	57760000	49	159648	1	0	0	22	13 (27%)	49	0	120	5 (10%)
39	SL2.40ch04	57770000	50	165507	1	0	0	27	9 (18%)	46	0	148	6 (12%)
39	SL2.40ch04	57780000	39	157015	0	0	0	22	11 (28%)	39	0	185	15 (38%)
39	SL2.40ch04	57790000	12	161027	1	1 (8%)	0	5	3 (25%)	12	1 (8%)	184	2 (17%)
39	SL2.40ch04	57800000	50	163115	2	1 (2%)	0	18	13 (26%)	39	1 (2%)	49	2 (4%)
39	SL2.40ch04	57810000	25	62602	0	0	0	21	9 (36%)	22	0	39	6 (24%)
39	SL2.40ch04	57820000	50	130561	0	0	0	26	21 (42%)	49	0	148	8 (16%)
39	SL2.40ch04	57830000	41	140192	0	0	0	20	13 (32%)	40	0	151	9 (22%)
39	SL2.40ch04	57840000	37	137534	0	0	0	25	21 (57%)	37	0	155	15 (41%)
39	SL2.40ch04	57850000	37	81532	0	0	0	20	17 (46%)	35	0	106	7 (19%)
39	SL2.40ch04	57860000	44	145614	1	0	0	15	10 (23%)	45	0	83	6 (14%)
39	SL2.40ch04	57870000	26	141198	0	0	0	11	5 (19%)	26	0	130	5 (19%)
39	SL2.40ch04	57880000	32	155479	0	0	0	10	10 (31%)	30	0	176	9 (28%)
39	SL2.40ch04	57890000	57	153879	0	0	0	17	13 (23%)	53	0	121	11 (19%)
39	SL2.40ch04	57900000	49	140462	0	0	0	27	18 (37%)	49	35 (71%)	96	7 (14%)
39	SL2.40ch04	57910000	67	159006	0	0	0	33	28 (42%)	73	64 (96%)	170	14 (21%)
39	SL2.40ch04	57920000	30	147418	29	13 (43%)	7 (24%)	16	11 (37%)	32	28 (93%)	115	4 (13%)
39	SL2.40ch04	57930000	29	148633	62	11 (38%)	5 (8%)	13	5 (17%)	34	29 (100%)	80	4 (14%)
39	SL2.40ch04	57940000	9	111100	64	3 (33%)	2 (3%)	5	2 (22%)	8	8 (89%)	108	4 (44%)
39	SL2.40ch04	57950000	10	127236	52	5 (50%)	6 (12%)	13	1 (10%)	11	10 (100%)	136	2 (20%)
39	SL2.40ch04	57960000	9	107988	87	5 (56%)	1 (1%)	3	0	10	9 (100%)	120	1 (11%)
39	SL2.40ch04	57970000	8	136233	103	2 (25%)	1 (1%)	9	5 (63%)	8	8 (100%)	76	1 (13%)
39	SL2.40ch04	57980000	38	107550	43	20 (53%)	3 (7%)	7	4 (11%)	42	38 (100%)	109	3 (8%)
39	SL2.40ch04	57990000	1	3573	10	0	0	12	1 (100%)	0	0	2	0
39	SL2.40ch04	58000000	2	6990	2	2 (100%)	0	0	0	2	2 (100%)	0	0
39	SL2.40ch04	58010000	42	112671	62	22 (52%)	10 (16%)	24	11 (26%)	43	41 (98%)	99	6 (14%)
39	SL2.40ch04	58020000	33	142949	86	13 (39%)	5 (6%)	14	9 (27%)	32	31 (94%)	112	5 (15%)
39	SL2.40ch04	58030000	23	115088	48	9 (39%)	10 (21%)	22	5 (22%)	26	23 (100%)	121	6 (26%)
39	SL2.40ch04	58040000	24	165209	62	8 (33%)	8 (13%)	19	3 (13%)	14	13 (54%)	115	2 (8%)
39	SL2.40ch04	58050000	28	154881	58	13 (46%)	1 (2%)	7	1 (4%)	32	28 (100%)	95	2 (7%)
39	SL2.40ch04	58060000	21	152221	90	4 (19%)	2 (2%)	6	4 (19%)	21	21 (100%)	147	3 (14%)
39	SL2.40ch04	58070000	26	131274	26	22 (85%)	0	7	2 (8%)	23	21 (81%)	148	3 (12%)
39	SL2.40ch04	58080000	51	119457	56	42 (82%)	1 (2%)	13	1 (2%)	42	35 (69%)	100	16 (31%)
39	SL2.40ch04	58090000	63	127025	64	62 (98%)	1 (2%)	2	1 (2%)	70	63 (100%)	240	20 (32%)
39	SL2.40ch04	58100000	78	148543	79	75 (96%)	6 (8%)	8	5 (6%)	76	72 (92%)	135	13 (17%)
39	SL2.40ch04	58110000	23	153003	23	23 (100%)	4 (17%)	32	4 (17%)	23	23 (100%)	97	2 (9%)
39	SL2.40ch04	58120000	43	135504	49	43 (100%)	5 (10%)	37	5 (12%)	48	43 (100%)	105	5 (12%)
39	SL2.40ch04	58130000	29	149999	31	27 (93%)	7 (23%)	15	7 (24%)	27	27 (93%)	141	7 (24%)
39	SL2.40ch04	58140000	53	148776	53	51 (96%)	16 (30%)	24	16 (30%)	53	48 (91%)	165	11 (21%)
39	SL2.40ch04	58150000	63	132902	71	60 (95%)	0	8	0	54	47 (75%)	114	6 (10%)
39	SL2.40ch04	58160000	28	137529	30	28 (100%)	3 (10%)	9	3 (11%)	22	21 (75%)	118	4 (14%)
39	SL2.40ch04	58170000	37	151054	38	37 (100%)	5 (13%)	15	5 (14%)	37	37 (100%)	167	15 (41%)
39	SL2.40ch04	58180000	25	151514	25	25 (100%)	13 (52%)	17	13 (52%)	25	25 (100%)	166	11 (44%)
39	SL2.40ch04	58190000	62	165865	64	62 (100%)	12 (19%)	17	12 (19%)	66	60 (97%)	191	13 (21%)
39	SL2.40ch04	58200000	50	153857	52	49 (98%)	4 (8%)	6	3 (6%)	53	50 (100%)	150	10 (20%)
39	SL2.40ch04	58210000	44	146655	50	43 (98%)	1 (2%)	4	1 (2%)	49	42 (95%)	157	9 (20%)
39	SL2.40ch04	58220000	55	163126	58	55 (100%)	4 (7%)	10	4 (7%)	59	54 (98%)	155	6 (11%)
39	SL2.40ch04	58230000	35	141394	36	35 (100%)	5 (14%)	10	5 (14%)	36	35 (100%)	186	8 (23%)
39	SL2.40ch04	58240000	33	150262	33	33 (100%)	0	16	0	34	32 (97%)	160	4 (12%)
39	SL2.40ch04	58250000	12	135812	12	12 (100%)	1 (8%)	9	1 (8%)	12	12 (100%)	201	6 (50%)
39	SL2.40ch04	58260000	55	153462	58	55 (100%)	8 (14%)	15	8 (15%)	61	55 (100%)	113	7 (13%)
39	SL2.40ch04	58270000	39	126915	41	39 (100%)	2 (5%)	3	2 (5%)	40	39 (100%)	145	10 (26%)
39	SL2.40ch04	58280000	27	124085	29	27 (100%)	0	0	0	28	26 (96%)	205	9 (33%)
39	SL2.40ch04	58290000	45	150426	53	43 (96%)	0	4	0	53	42 (93%)	113	7 (16%)
39	SL2.40ch04	58300000	53	140004	55	52 (98%)	6 (11%)	10	6 (11%)	57	53 (100%)	73	1 (2%)
39	SL2.40ch04	58310000	43	116360	53	39 (91%)	11 (21%)	17	11 (26%)	46	38 (88%)	128	6 (14%)
39	SL2.40ch04	58320000	70	146998	74	70 (100%)	8 (11%)	13	8 (11%)	77	70 (100%)	161	12 (17%)
39	SL2.40ch04	58330000	43	109731	56	42 (98%)	2 (4%)	6	2 (5%)	47	41 (95%)	134	10 (23%)
39	SL2.40ch04	58340000	56	116621	61	55 (98%)	4 (7%)	7	4 (7%)	58	54 (96%)	125	10 (18%)
39	SL2.40ch04	58350000	44	155878	46	41 (93%)	5 (11%)	5	4 (9%)	39	37 (84%)	124	9 (20%)
39	SL2.40ch04	58360000	46	108220	49	45 (98%)	8 (16%)	12	8 (17%)	49	45 (98%)	87	9 (20%)
39	SL2.40ch04	58370000	41	137491	43	41 (100%)	7 (16%)	14	7 (17%)	43	41 (100%)	150	4 (10%)
39	SL2.40ch04	58380000	56	117583	70	53 (95%)	3 (4%)	7	3 (5%)	62	52 (93%)	172	12 (21%)
39	SL2.40ch04	58390000	44	73655	70	44 (100%)	1 (1%)	12	1 (2%)	46	38 (86%)	84	2 (5%)
39	SL2.40ch04	58400000	151	77225	204	145 (96%)	2 (1%)	6	2 (1%)	151	131 (87%)	115	22 (15%)
39	SL2.40ch04	58410000	39	124687	48	39 (100%)	7 (15%)	13	6 (15%)	44	38 (97%)	155	4 (10%)
39	SL2.40ch04	58420000	21	141284	20	19 (90%)	3 (15%)	15	3 (14%)	20	19 (90%)	185	7 (33%)
39	SL2.40ch04	58430000	43	157879	45	42 (98%)	4 (9%)	12	4 (9%)	46	43 (100%)	157	7 (16%)
39	SL2.40ch04	58440000	60	102688	75	58 (97%)	2 (3%)	6	1 (2%)	74	59 (98%)	103	6 (10%)
39	SL2.40ch04	58450000	32	150979	32	32 (100%)	3 (9%)	3	3 (9%)	32	32 (100%)	222	10 (31%)
39	SL2.40ch04	58460000	42	133098	52	38 (90%)	6 (12%)	7	4 (10%)	50	42 (100%)	152	16 (38%)
39	SL2.40ch04	58470000	81	141250	102	80 (99%)	2 (2%)	6	3 (4%)	92	81 (100%)	168	19 (23%)
39	SL2.40ch04	58480000	77	150406	88	76 (99%)	4 (5%)	6	4 (5%)	86	77 (100%)	159	25 (32%)
39	SL2.40ch04	58490000	39	67252	42	39 (100%)	4 (10%)	8	4 (10%)	43	39 (100%)	80	4 (10%)
39	SL2.40ch04	58500000	52	137705	58	52 (100%)	6 (10%)	9	6 (12%)	54	51 (98%)	121	10 (19%)
39	SL2.40ch04	58510000	61	156824	68	61 (100%)	5 (7%)	10	3 (5%)	64	61 (100%)	55	4 (7%)
39	SL2.40ch04	58520000	33	166161	36	31 (94%)	2 (6%)	5	2 (6%)	31	31 (94%)	28	3 (9%)
39	SL2.40ch04	58530000	37	68771	53	31 (84%)	4 (8%)	16	4 (11%)	27	24 (65%)	36	1 (3%)
39	SL2.40ch04	58540000	49	142952	50	48 (98%)	1 (2%)	2	1 (2%)	52	47 (96%)	101	3 (6%)
39	SL2.40ch04	58550000	18	138376	19	18 (100%)	3 (16%)	6	3 (17%)	19	18 (100%)	225	6 (33%)
39	SL2.40ch04	58560000	30	157819	32	30 (100%)	0	1	0	32	29 (97%)	239	12 (40%)
39	SL2.40ch04	58570000	29	130523	29	29 (100%)	2 (7%)	2	2 (7%)	29	28 (97%)	163	9 (31%)
39	SL2.40ch04	58580000	56	158729	62	55 (98%)	3 (5%)	5	3 (5%)	63	56 (100%)	127	4 (7%)
39	SL2.40ch04	58590000	80	159203	87	77 (96%)	4 (5%)	7	4 (5%)	83	77 (96%)	102	7 (9%)
39	SL2.40ch04	58600000	51	124240	54	50 (98%)	5 (9%)	7	5 (10%)	56	50 (98%)	133	13 (25%)
39	SL2.40ch04	58610000	82	144652	83	79 (96%)	2 (2%)	4	2 (2%)	86	82 (100%)	135	12 (15%)
39	SL2.40ch04	58620000	53	153550	54	51 (96%)	1 (2%)	3	1 (2%)	54	52 (98%)	146	5 (9%)
39	SL2.40ch04	58630000	19	152216	19	19 (100%)	2 (11%)	3	2 (11%)	19	19 (100%)	186	6 (32%)
39	SL2.40ch04	58640000	24	150813	28	23 (96%)	2 (7%)	4	2 (8%)	24	23 (96%)	169	5 (21%)
39	SL2.40ch04	58650000	48	127218	52	48 (100%)	6 (12%)	8	6 (13%)	54	48 (100%)	119	8 (17%)
39	SL2.40ch04	58660000	28	123461	30	27 (96%)	5 (17%)	8	5 (18%)	30	27 (96%)	180	11 (39%)
39	SL2.40ch04	58670000	50	139670	52	48 (96%)	1 (2%)	5	1 (2%)	50	50 (100%)	191	16 (32%)
39	SL2.40ch04	58680000	55	141662	63	55 (100%)	2 (3%)	5	2 (4%)	59	53 (96%)	89	12 (22%)
39	SL2.40ch04	58690000	12	144244	12	12 (100%)	3 (25%)	6	3 (25%)	12	12 (100%)	83	8 (67%)
39	SL2.40ch04	58700000	36	138669	41	35 (97%)	6 (15%)	17	5 (14%)	27	27 (75%)	91	12 (33%)
39	SL2.40ch04	58710000	38	108983	42	38 (100%)	7 (17%)	19	7 (18%)	27	21 (55%)	120	8 (21%)
39	SL2.40ch04	58720000	16	135964	16	16 (100%)	2 (13%)	2	2 (13%)	16	16 (100%)	131	7 (44%)
39	SL2.40ch04	58730000	30	144523	32	30 (100%)	3 (9%)	11	3 (10%)	31	28 (93%)	172	10 (33%)
39	SL2.40ch04	58740000	47	148337	48	46 (98%)	4 (8%)	7	4 (9%)	48	47 (100%)	140	8 (17%)
39	SL2.40ch04	58750000	39	137609	45	39 (100%)	3 (7%)	5	3 (8%)	42	39 (100%)	147	5 (13%)
39	SL2.40ch04	58760000	47	131877	49	45 (96%)	2 (4%)	6	2 (4%)	50	47 (100%)	64	4 (9%)
39	SL2.40ch04	58770000	41	140037	42	39 (95%)	1 (2%)	7	1 (2%)	42	40 (98%)	150	9 (22%)
39	SL2.40ch04	58780000	63	140092	63	61 (97%)	3 (5%)	8	3 (5%)	64	63 (100%)	160	11 (17%)
39	SL2.40ch04	58790000	45	118069	46	45 (100%)	4 (9%)	5	4 (9%)	48	45 (100%)	187	16 (36%)
39	SL2.40ch04	58800000	83	113140	108	79 (95%)	5 (5%)	9	4 (5%)	99	78 (94%)	103	7 (8%)
39	SL2.40ch04	58810000	62	119433	66	62 (100%)	4 (6%)	9	4 (6%)	68	61 (98%)	169	16 (26%)
39	SL2.40ch04	58820000	88	145097	96	86 (98%)	22 (23%)	35	21 (24%)	96	87 (99%)	116	23 (26%)
39	SL2.40ch04	58830000	46	126732	46	46 (100%)	4 (9%)	6	4 (9%)	46	46 (100%)	169	17 (37%)
39	SL2.40ch04	58840000	25	132632	26	25 (100%)	1 (4%)	3	1 (4%)	26	25 (100%)	176	9 (36%)
39	SL2.40ch04	58850000	55	140536	61	55 (100%)	3 (5%)	9	3 (5%)	59	53 (96%)	205	15 (27%)
39	SL2.40ch04	58860000	25	137678	26	24 (96%)	1 (4%)	2	1 (4%)	26	24 (96%)	194	7 (28%)
39	SL2.40ch04	58870000	19	133279	20	19 (100%)	1 (5%)	1	1 (5%)	21	19 (100%)	212	4 (21%)
39	SL2.40ch04	58880000	24	126123	26	24 (100%)	1 (4%)	2	1 (4%)	26	24 (100%)	147	11 (46%)
39	SL2.40ch04	58890000	56	140855	69	56 (100%)	9 (13%)	16	8 (14%)	63	55 (98%)	106	6 (11%)
39	SL2.40ch04	58900000	31	135333	35	31 (100%)	2 (6%)	5	2 (6%)	35	30 (97%)	180	8 (26%)
39	SL2.40ch04	58910000	16	146315	18	13 (81%)	0	1	0	19	16 (100%)	173	7 (44%)
39	SL2.40ch04	58920000	15	160298	15	15 (100%)	6 (40%)	10	6 (40%)	15	15 (100%)	145	7 (47%)
39	SL2.40ch04	58930000	30	149406	31	30 (100%)	10 (32%)	14	10 (33%)	31	30 (100%)	166	11 (37%)
39	SL2.40ch04	58940000	18	137452	20	18 (100%)	3 (15%)	5	3 (17%)	20	18 (100%)	187	4 (22%)
39	SL2.40ch04	58950000	59	118668	60	56 (95%)	1 (2%)	3	1 (2%)	59	58 (98%)	122	10 (17%)
39	SL2.40ch04	58960000	67	152843	72	66 (99%)	14 (19%)	21	13 (19%)	72	66 (99%)	127	9 (13%)
39	SL2.40ch04	58970000	20	133764	20	20 (100%)	8 (40%)	14	8 (40%)	20	20 (100%)	111	5 (25%)
39	SL2.40ch04	58980000	17	136196	19	16 (94%)	9 (47%)	11	10 (59%)	19	17 (100%)	95	9 (53%)
39	SL2.40ch04	58990000	15	136508	15	15 (100%)	6 (40%)	8	6 (40%)	15	15 (100%)	101	8 (53%)
39	SL2.40ch04	59000000	43	134435	43	42 (98%)	9 (21%)	14	9 (21%)	43	42 (98%)	105	8 (19%)
39	SL2.40ch04	59010000	41	90699	46	39 (95%)	5 (11%)	14	5 (12%)	35	31 (76%)	110	9 (22%)
39	SL2.40ch04	59020000	38	158331	42	37 (97%)	9 (21%)	14	9 (24%)	41	36 (95%)	174	8 (21%)
39	SL2.40ch04	59030000	30	143370	32	30 (100%)	2 (6%)	5	2 (7%)	32	30 (100%)	196	12 (40%)
39	SL2.40ch04	59040000	32	139927	34	31 (97%)	2 (6%)	2	2 (6%)	34	32 (100%)	147	8 (25%)
39	SL2.40ch04	59050000	41	144910	41	41 (100%)	3 (7%)	7	3 (7%)	41	41 (100%)	252	16 (39%)
39	SL2.40ch04	59060000	47	152430	48	46 (98%)	3 (6%)	7	3 (6%)	48	45 (96%)	213	16 (34%)
39	SL2.40ch04	59070000	42	178827	43	42 (100%)	10 (23%)	21	10 (24%)	43	42 (100%)	149	14 (33%)
39	SL2.40ch04	59080000	40	154747	43	38 (95%)	0	5	0	46	39 (98%)	133	3 (8%)
39	SL2.40ch04	59090000	41	116743	43	40 (98%)	10 (23%)	16	10 (24%)	43	41 (100%)	219	13 (32%)
39	SL2.40ch04	59100000	45	135547	49	45 (100%)	4 (8%)	7	4 (9%)	49	45 (100%)	168	15 (33%)
39	SL2.40ch04	59110000	19	113099	19	19 (100%)	1 (5%)	1	1 (5%)	19	19 (100%)	59	5 (26%)
39	SL2.40ch04	59120000	54	158377	56	54 (100%)	0	0	0	56	54 (100%)	140	18 (33%)
39	SL2.40ch04	59130000	81	158188	86	78 (96%)	2 (2%)	5	2 (2%)	85	80 (99%)	207	22 (27%)
39	SL2.40ch04	59140000	44	151554	45	44 (100%)	0	3	0	45	44 (100%)	186	12 (27%)
39	SL2.40ch04	59150000	36	151981	36	36 (100%)	2 (6%)	2	2 (6%)	36	36 (100%)	199	13 (36%)
39	SL2.40ch04	59160000	44	142566	53	43 (98%)	1 (2%)	4	1 (2%)	52	43 (98%)	170	8 (18%)
39	SL2.40ch04	59170000	67	134398	86	65 (97%)	1 (1%)	3	1 (1%)	77	62 (93%)	155	18 (27%)
39	SL2.40ch04	59180000	39	153567	37	35 (90%)	4 (11%)	9	4 (10%)	39	37 (95%)	186	6 (15%)
39	SL2.40ch04	59190000	5	136310	5	5 (100%)	0	0	0	5	5 (100%)	206	0
39	SL2.40ch04	59200000	16	189483	20	14 (88%)	2 (10%)	4	1 (6%)	14	13 (81%)	111	2 (13%)
39	SL2.40ch04	59210000	39	160979	43	39 (100%)	4 (9%)	5	4 (10%)	40	38 (97%)	95	7 (18%)
39	SL2.40ch04	59220000	49	144600	56	48 (98%)	1 (2%)	6	1 (2%)	57	46 (94%)	77	5 (10%)
39	SL2.40ch04	59230000	64	126373	66	63 (98%)	4 (6%)	12	4 (6%)	67	63 (98%)	135	14 (22%)
39	SL2.40ch04	59240000	44	119223	54	41 (93%)	1 (2%)	3	1 (2%)	53	44 (100%)	94	6 (14%)
39	SL2.40ch04	59250000	38	145309	40	37 (97%)	0	2	0	39	37 (97%)	152	10 (26%)
39	SL2.40ch04	59260000	56	114087	68	56 (100%)	1 (1%)	2	1 (2%)	67	55 (98%)	116	10 (18%)
39	SL2.40ch04	59270000	42	150061	40	39 (93%)	4 (10%)	5	4 (10%)	42	41 (98%)	144	6 (14%)
39	SL2.40ch04	59280000	22	151382	24	20 (91%)	2 (8%)	4	2 (9%)	23	22 (100%)	147	7 (32%)
39	SL2.40ch04	59290000	71	114909	90	70 (99%)	6 (7%)	7	6 (8%)	76	67 (94%)	71	7 (10%)
39	SL2.40ch04	59300000	30	124484	30	29 (97%)	0	1	0	30	30 (100%)	179	3 (10%)
39	SL2.40ch04	59310000	42	106360	49	38 (90%)	0	0	0	44	36 (86%)	72	2 (5%)
39	SL2.40ch04	59320000	13	44295	13	11 (85%)	0	0	0	12	12 (92%)	37	2 (15%)
39	SL2.40ch04	59330000	48	104417	52	41 (85%)	6 (12%)	12	7 (15%)	54	41 (85%)	74	5 (10%)
39	SL2.40ch04	59340000	36	94678	43	34 (94%)	3 (7%)	5	3 (8%)	42	36 (100%)	72	9 (25%)
39	SL2.40ch04	59350000	59	149215	66	57 (97%)	0	2	0	63	54 (92%)	99	7 (12%)
39	SL2.40ch04	59360000	35	148852	38	33 (94%)	5 (13%)	7	4 (11%)	39	33 (94%)	125	5 (14%)
39	SL2.40ch04	59370000	47	161415	48	46 (98%)	5 (10%)	8	5 (11%)	46	43 (91%)	150	13 (28%)
39	SL2.40ch04	59380000	60	140011	70	56 (93%)	3 (4%)	4	3 (5%)	65	59 (98%)	114	8 (13%)
39	SL2.40ch04	59390000	60	105846	81	56 (93%)	4 (5%)	8	4 (7%)	68	55 (92%)	142	14 (23%)
39	SL2.40ch04	59400000	61	85669	74	60 (98%)	0	1	0	73	56 (92%)	102	14 (23%)
39	SL2.40ch04	59410000	71	106477	79	70 (99%)	0	4	0	79	71 (100%)	85	9 (13%)
39	SL2.40ch04	59420000	75	137468	78	75 (100%)	7 (9%)	16	7 (9%)	81	74 (99%)	193	31 (41%)
39	SL2.40ch04	59430000	43	141221	46	43 (100%)	5 (11%)	18	5 (12%)	46	43 (100%)	154	14 (33%)
39	SL2.40ch04	59440000	19	142904	19	19 (100%)	6 (32%)	26	6 (32%)	19	19 (100%)	89	10 (53%)
39	SL2.40ch04	59450000	16	126227	18	16 (100%)	7 (39%)	21	7 (44%)	16	16 (100%)	82	9 (56%)
39	SL2.40ch04	59460000	35	135518	36	35 (100%)	5 (14%)	13	5 (14%)	36	35 (100%)	132	10 (29%)
39	SL2.40ch04	59470000	26	108807	28	26 (100%)	1 (4%)	7	1 (4%)	26	26 (100%)	132	5 (19%)
39	SL2.40ch04	59480000	46	142104	50	44 (96%)	0	1	1 (2%)	50	46 (100%)	150	12 (26%)
39	SL2.40ch04	59490000	54	137037	57	53 (98%)	4 (7%)	6	4 (7%)	55	52 (96%)	147	16 (30%)
39	SL2.40ch04	59500000	28	128077	30	27 (96%)	4 (13%)	6	4 (14%)	31	28 (100%)	142	13 (46%)
39	SL2.40ch04	59510000	62	135194	78	62 (100%)	6 (8%)	8	6 (10%)	78	62 (100%)	187	17 (27%)
39	SL2.40ch04	59520000	91	136338	97	89 (98%)	0	3	0	95	87 (96%)	75	10 (11%)
39	SL2.40ch04	59530000	48	105077	59	48 (100%)	7 (12%)	10	6 (13%)	54	47 (98%)	58	5 (10%)
39	SL2.40ch04	59540000	60	115564	81	59 (98%)	3 (4%)	8	3 (5%)	67	56 (93%)	100	14 (23%)
39	SL2.40ch04	59550000	54	120121	64	53 (98%)	3 (5%)	8	3 (6%)	65	53 (98%)	164	19 (35%)
39	SL2.40ch04	59560000	38	122316	41	37 (97%)	2 (5%)	7	2 (5%)	41	37 (97%)	95	3 (8%)
39	SL2.40ch04	59570000	40	106231	44	39 (98%)	3 (7%)	7	4 (10%)	38	35 (88%)	95	7 (18%)
39	SL2.40ch04	59580000	43	179822	43	41 (95%)	5 (12%)	13	5 (12%)	44	43 (100%)	144	8 (19%)
39	SL2.40ch04	59590000	40	127594	46	37 (93%)	5 (11%)	6	5 (13%)	45	40 (100%)	163	14 (35%)
39	SL2.40ch04	59600000	25	141405	34	25 (100%)	1 (3%)	3	1 (4%)	29	25 (100%)	172	5 (20%)
39	SL2.40ch04	59610000	75	148205	83	64 (85%)	3 (4%)	7	3 (4%)	86	73 (97%)	140	13 (17%)
39	SL2.40ch04	59620000	24	138245	28	21 (88%)	1 (4%)	1	1 (4%)	27	24 (100%)	131	10 (42%)
39	SL2.40ch04	59630000	3	118860	4	2 (67%)	0	10	0	2	2 (67%)	27	0
39	SL2.40ch04	59640000	12	147897	13	12 (100%)	3 (23%)	18	3 (25%)	9	9 (75%)	62	0
40	SL2.40ch04	59930000	36	154947	51	34 (94%)	1 (2%)	6	1 (3%)	35	31 (86%)	128	7 (19%)
40	SL2.40ch04	59940000	0	149345	0	0	0	15	0	0	0	166	0
40	SL2.40ch04	59950000	8	148385	8	8 (100%)	1 (13%)	17	1 (13%)	8	8 (100%)	184	0
40	SL2.40ch04	59960000	8	169178	9	7 (88%)	1 (11%)	18	1 (13%)	8	8 (100%)	112	3 (38%)
40	SL2.40ch04	59970000	11	156160	12	11 (100%)	4 (33%)	16	4 (36%)	12	10 (91%)	177	4 (36%)
40	SL2.40ch04	59980000	4	158900	4	4 (100%)	0	10	0	4	4 (100%)	106	0
40	SL2.40ch04	59990000	16	161398	16	16 (100%)	4 (25%)	21	4 (25%)	17	16 (100%)	104	3 (19%)
40	SL2.40ch04	60000000	23	122678	36	21 (91%)	3 (8%)	17	2 (9%)	20	12 (52%)	86	1 (4%)
40	SL2.40ch04	60010000	23	75660	28	14 (61%)	5 (18%)	25	2 (9%)	15	8 (35%)	29	0
40	SL2.40ch04	60020000	20	169737	22	19 (95%)	5 (23%)	31	5 (25%)	22	19 (95%)	147	3 (15%)
41	SL2.40ch04	60530000	11	169108	0	0	0	28	4 (36%)	11	11 (100%)	120	2 (18%)
41	SL2.40ch04	60540000	4	157936	0	0	0	43	1 (25%)	2	2 (50%)	203	1 (25%)
41	SL2.40ch04	60550000	4	165933	0	0	0	23	1 (25%)	4	3 (75%)	173	1 (25%)
41	SL2.40ch04	60560000	3	152921	0	0	0	19	0	3	3 (100%)	191	1 (33%)
41	SL2.40ch04	60570000	4	147341	0	0	0	20	1 (25%)	4	4 (100%)	202	3 (75%)
41	SL2.40ch04	60580000	35	153935	0	0	0	29	5 (14%)	34	30 (86%)	101	5 (14%)
41	SL2.40ch04	60590000	13	152802	0	0	0	16	2 (15%)	12	12 (92%)	147	1 (8%)
41	SL2.40ch04	60600000	14	170052	0	0	0	31	1 (7%)	10	9 (64%)	141	1 (7%)
41	SL2.40ch04	60610000	27	150826	0	0	0	29	7 (26%)	0	0	180	9 (33%)
41	SL2.40ch04	60620000	22	129976	0	0	0	23	6 (27%)	0	0	159	5 (23%)
41	SL2.40ch04	60630000	9	153177	0	0	0	22	1 (11%)	0	0	145	0
41	SL2.40ch04	60640000	3	154156	0	0	0	14	0	0	0	114	1 (33%)
41	SL2.40ch04	60650000	15	156637	0	0	0	13	2 (13%)	0	0	143	3 (20%)
41	SL2.40ch04	60660000	15	142177	2	0	0	12	0	0	0	121	0
42	SL2.40ch05	5960000	10	175988	10	10 (100%)	0	24	0	10	10 (100%)	105	0
42	SL2.40ch05	5970000	6	144967	6	6 (100%)	1 (17%)	17	1 (17%)	5	5 (83%)	200	1 (17%)
42	SL2.40ch05	5980000	18	69965	33	18 (100%)	12 (36%)	31	10 (56%)	24	17 (94%)	109	7 (39%)
42	SL2.40ch05	5990000	0	0	0	0	0	10	0	0	0	9	0
42	SL2.40ch05	6000000	43	30537	85	43 (100%)	22 (26%)	33	16 (37%)	44	34 (79%)	86	11 (26%)
42	SL2.40ch05	6010000	65	80240	69	63 (97%)	1 (1%)	5	1 (2%)	44	41 (63%)	80	8 (12%)
42	SL2.40ch05	6020000	34	90358	37	34 (100%)	1 (3%)	12	1 (3%)	36	32 (94%)	140	8 (24%)
42	SL2.40ch05	6030000	11	175555	10	8 (73%)	1 (10%)	14	1 (9%)	7	7 (64%)	64	2 (18%)
43	SL2.40ch05	8940000	10	42987	1	0	0	16	3 (30%)	0	0	0	0
43	SL2.40ch05	8950000	13	150135	0	0	0	39	1 (8%)	8	0	0	0
43	SL2.40ch05	8960000	11	142078	0	0	0	37	2 (18%)	9	0	28	0
43	SL2.40ch05	8970000	4	121586	1	0	0	11	1 (25%)	1	0	65	1 (25%)
43	SL2.40ch05	8980000	7	126144	0	0	0	17	3 (43%)	2	0	113	2 (29%)
43	SL2.40ch05	8990000	14	125757	0	0	0	32	1 (7%)	7	0	81	0
43	SL2.40ch05	9000000	10	150029	1	1 (10%)	1 (100%)	32	6 (60%)	8	0	253	1 (10%)
43	SL2.40ch05	9010000	16	141291	1	0	0	46	4 (25%)	1	0	5	0
43	SL2.40ch05	9020000	22	135953	1	0	0	56	7 (32%)	3	0	1	0
43	SL2.40ch05	9030000	12	104704	4	0	0	45	3 (25%)	1	1 (8%)	4	0
43	SL2.40ch05	9040000	6	106577	1	0	0	24	0	0	0	0	0
43	SL2.40ch05	9050000	13	157378	0	0	0	42	3 (23%)	1	0	2	0
43	SL2.40ch05	9060000	15	155938	1	1 (7%)	0	42	2 (13%)	5	0	6	0
43	SL2.40ch05	9070000	24	110542	0	0	0	41	2 (8%)	4	0	0	0
43	SL2.40ch05	9080000	15	118500	2	0	0	45	4 (27%)	0	0	0	0
43	SL2.40ch05	9090000	31	156389	24	12 (39%)	3 (13%)	37	6 (19%)	9	5 (16%)	37	2 (6%)
43	SL2.40ch05	9100000	9	152851	0	0	0	48	4 (44%)	6	0	174	3 (33%)
43	SL2.40ch05	9110000	17	165765	0	0	0	34	3 (18%)	12	0	133	2 (12%)
43	SL2.40ch05	9120000	6	148739	1	0	0	29	2 (33%)	1	0	18	0
43	SL2.40ch05	9130000	11	135443	0	0	0	39	1 (9%)	5	0	86	2 (18%)
43	SL2.40ch05	9140000	11	144017	0	0	0	42	2 (18%)	11	0	234	0
43	SL2.40ch05	9150000	5	164561	0	0	0	42	2 (40%)	4	0	183	0
43	SL2.40ch05	9160000	14	156490	1	0	0	28	3 (21%)	3	0	21	0
43	SL2.40ch05	9170000	10	150039	5	3 (30%)	1 (20%)	41	5 (50%)	5	1 (10%)	31	0
43	SL2.40ch05	9180000	5	155630	1	1 (20%)	0	12	0	5	0	126	0
43	SL2.40ch05	9190000	5	144773	0	0	0	14	1 (20%)	5	0	134	2 (40%)
43	SL2.40ch05	9200000	1	156348	0	0	0	14	0	1	0	183	0
43	SL2.40ch05	9210000	4	138387	0	0	0	24	0	3	0	164	0
43	SL2.40ch05	9220000	11	120847	2	1 (9%)	0	23	2 (18%)	7	1 (9%)	26	0
43	SL2.40ch05	9230000	6	165057	0	0	0	15	1 (17%)	6	0	83	0
43	SL2.40ch05	9240000	3	89109	0	0	0	11	2 (67%)	2	0	22	0
43	SL2.40ch05	9250000	18	48438	0	0	0	26	4 (22%)	0	0	4	0
43	SL2.40ch05	9260000	16	157855	0	0	0	46	7 (44%)	1	0	12	0
43	SL2.40ch05	9270000	18	141234	2	2 (11%)	1 (50%)	54	8 (44%)	5	0	5	0
43	SL2.40ch05	9280000	16	171189	1	1 (6%)	0	43	5 (31%)	4	0	35	2 (13%)
43	SL2.40ch05	9290000	5	155037	0	0	0	23	3 (60%)	5	0	204	2 (40%)
43	SL2.40ch05	9300000	7	142610	0	0	0	17	1 (14%)	6	0	215	3 (43%)
43	SL2.40ch05	9310000	13	151290	1	1 (8%)	0	43	4 (31%)	12	0	164	1 (8%)
43	SL2.40ch05	9320000	18	139339	0	0	0	59	1 (6%)	5	0	41	1 (6%)
43	SL2.40ch05	9330000	21	140334	2	1 (5%)	0	59	5 (24%)	12	0	52	1 (5%)
43	SL2.40ch05	9340000	17	139458	0	0	0	60	6 (35%)	17	0	85	2 (12%)
43	SL2.40ch05	9350000	12	142021	1	0	0	30	5 (42%)	3	0	16	1 (8%)
43	SL2.40ch05	9360000	20	147357	2	2 (10%)	2 (100%)	50	9 (45%)	20	0	3	0
43	SL2.40ch05	9370000	27	145269	0	0	0	30	7 (26%)	26	0	41	3 (11%)
43	SL2.40ch05	9380000	7	149735	1	0	0	43	2 (29%)	6	0	201	2 (29%)
43	SL2.40ch05	9390000	10	140940	0	0	0	46	5 (50%)	10	0	271	2 (20%)
43	SL2.40ch05	9400000	14	182866	2	1 (7%)	0	25	1 (7%)	1	0	73	0
43	SL2.40ch05	9410000	8	43586	5	0	0	25	0	0	0	0	0
43	SL2.40ch05	9420000	12	133016	0	0	0	33	3 (25%)	5	0	53	2 (17%)
43	SL2.40ch05	9430000	4	139399	0	0	0	25	1 (25%)	4	0	204	1 (25%)
43	SL2.40ch05	9440000	13	152399	1	0	0	27	3 (23%)	11	0	229	4 (31%)
43	SL2.40ch05	9450000	11	148630	1	0	0	29	4 (36%)	10	0	233	5 (45%)
43	SL2.40ch05	9460000	6	119067	0	0	0	33	1 (17%)	5	0	253	1 (17%)
43	SL2.40ch05	9470000	15	157676	0	0	0	35	6 (40%)	13	0	275	6 (40%)
43	SL2.40ch05	9480000	15	154278	2	0	0	43	2 (13%)	15	0	274	1 (7%)
43	SL2.40ch05	9490000	22	139264	0	0	0	49	5 (23%)	21	0	179	5 (23%)
43	SL2.40ch05	9500000	20	154502	1	1 (5%)	0	36	4 (20%)	14	0	30	1 (5%)
43	SL2.40ch05	9510000	19	150327	2	2 (11%)	1 (50%)	39	6 (32%)	7	1 (5%)	0	0
43	SL2.40ch05	9520000	24	146527	3	2 (8%)	2 (67%)	48	6 (25%)	18	1 (4%)	42	0
43	SL2.40ch05	9530000	19	134539	0	0	0	48	6 (32%)	11	0	22	1 (5%)
43	SL2.40ch05	9540000	18	159558	1	0	0	53	6 (33%)	16	0	11	1 (6%)
43	SL2.40ch05	9550000	13	142976	3	1 (8%)	1 (33%)	42	2 (15%)	13	0	6	0
43	SL2.40ch05	9560000	23	136210	1	0	0	44	7 (30%)	22	0	37	1 (4%)
43	SL2.40ch05	9570000	24	175036	0	0	0	36	6 (25%)	5	0	44	0
43	SL2.40ch05	9580000	28	149987	0	0	0	54	8 (29%)	10	0	14	1 (4%)
43	SL2.40ch05	9590000	17	150109	2	0	0	27	2 (12%)	4	0	6	0
43	SL2.40ch05	9600000	13	153542	0	0	0	21	4 (31%)	1	0	18	0
43	SL2.40ch05	9610000	18	178637	3	1 (6%)	1 (33%)	24	3 (17%)	2	0	10	0
43	SL2.40ch05	9620000	7	101958	0	0	0	42	2 (29%)	1	0	1	0
43	SL2.40ch05	9630000	22	137409	0	0	0	41	5 (23%)	7	0	74	2 (9%)
43	SL2.40ch05	9640000	8	125655	0	0	0	32	4 (50%)	8	0	50	0
43	SL2.40ch05	9650000	16	156973	1	0	0	50	3 (19%)	15	0	41	0
43	SL2.40ch05	9660000	19	97448	12	7 (37%)	0	24	5 (26%)	8	1 (5%)	8	1 (5%)
43	SL2.40ch05	9670000	10	148648	2	0	0	41	5 (50%)	7	0	80	2 (20%)
43	SL2.40ch05	9680000	24	138448	1	0	0	53	6 (25%)	18	0	15	0
43	SL2.40ch05	9690000	6	173909	0	0	0	15	1 (17%)	5	0	213	1 (17%)
43	SL2.40ch05	9700000	14	142080	1	0	0	48	4 (29%)	5	0	23	0
43	SL2.40ch05	9710000	13	152620	0	0	0	25	3 (23%)	11	0	198	1 (8%)
44	SL2.40ch05	59260000	44	143357	44	44 (100%)	8 (18%)	15	8 (18%)	0	0	188	10 (23%)
44	SL2.40ch05	59270000	38	81094	45	37 (97%)	9 (20%)	23	8 (21%)	0	0	40	4 (11%)
44	SL2.40ch05	59280000	36	138546	37	33 (92%)	8 (22%)	58	8 (22%)	0	0	232	6 (17%)
44	SL2.40ch05	59290000	49	151929	67	39 (80%)	11 (16%)	54	10 (20%)	0	0	100	3 (6%)
44	SL2.40ch05	59300000	33	137522	44	30 (91%)	8 (18%)	31	8 (24%)	0	0	20	0
44	SL2.40ch05	59310000	44	112607	55	41 (93%)	12 (22%)	57	12 (27%)	0	0	0	0
44	SL2.40ch05	59320000	67	137004	74	58 (87%)	10 (14%)	54	10 (15%)	0	0	16	1 (1%)
44	SL2.40ch05	59330000	47	70285	52	46 (98%)	9 (17%)	55	7 (15%)	0	0	0	0
44	SL2.40ch05	59340000	37	122388	38	33 (89%)	11 (29%)	41	11 (30%)	0	0	0	0
44	SL2.40ch05	59350000	43	178480	50	39 (91%)	9 (18%)	43	10 (23%)	1	0	74	2 (5%)
44	SL2.40ch05	59360000	52	154361	64	46 (88%)	18 (28%)	52	17 (33%)	1	0	22	1 (2%)
44	SL2.40ch05	59370000	54	158240	67	49 (91%)	14 (21%)	40	14 (26%)	1	0	86	9 (17%)
44	SL2.40ch05	59380000	42	157736	47	41 (98%)	15 (32%)	51	14 (33%)	0	0	276	13 (31%)
44	SL2.40ch05	59390000	13	26521	19	4 (31%)	1 (5%)	12	0	0	0	25	0
44	SL2.40ch05	59400000	32	134311	33	29 (91%)	6 (18%)	28	6 (19%)	0	0	121	3 (9%)
44	SL2.40ch05	59410000	72	148659	78	70 (97%)	8 (10%)	14	8 (11%)	0	0	100	12 (17%)
44	SL2.40ch05	59420000	44	114953	53	43 (98%)	7 (13%)	16	5 (11%)	0	0	170	11 (25%)
44	SL2.40ch05	59430000	55	148617	57	54 (98%)	14 (25%)	20	14 (25%)	0	0	182	12 (22%)
45	SL2.40ch05	59950000	41	124967	43	39 (95%)	0	7	0	43	40 (98%)	200	17 (41%)
45	SL2.40ch05	59960000	58	121793	63	56 (97%)	8 (13%)	19	8 (14%)	65	53 (91%)	113	12 (21%)
45	SL2.40ch05	59970000	0	490	0	0	0	0	0	0	0	0	0
45	SL2.40ch05	59980000	54	141013	56	53 (98%)	4 (7%)	7	4 (7%)	53	49 (91%)	113	6 (11%)
45	SL2.40ch05	59990000	15	132263	15	15 (100%)	1 (7%)	1	1 (7%)	13	13 (87%)	118	3 (20%)
45	SL2.40ch05	60000000	20	136887	21	19 (95%)	3 (14%)	3	3 (15%)	20	19 (95%)	136	4 (20%)
45	SL2.40ch05	60010000	34	151179	36	34 (100%)	3 (8%)	9	3 (9%)	33	32 (94%)	93	7 (21%)
45	SL2.40ch05	60020000	54	168432	55	51 (94%)	10 (18%)	13	9 (17%)	58	52 (96%)	137	12 (22%)
45	SL2.40ch05	60030000	54	141966	56	53 (98%)	11 (20%)	17	11 (20%)	56	53 (98%)	236	21 (39%)
45	SL2.40ch05	60040000	114	58725	189	87 (76%)	44 (23%)	74	30 (26%)	37	25 (22%)	57	12 (11%)
45	SL2.40ch05	60050000	37	17081	208	23 (62%)	45 (22%)	90	13 (35%)	0	0	13	0
45	SL2.40ch05	60060000	84	63601	161	71 (85%)	52 (32%)	92	35 (42%)	61	39 (46%)	77	21 (25%)
45	SL2.40ch05	60070000	141	95800	204	125 (89%)	65 (32%)	84	53 (38%)	59	56 (40%)	95	32 (23%)
45	SL2.40ch05	60080000	40	180684	40	39 (98%)	5 (13%)	11	5 (13%)	41	39 (98%)	139	7 (18%)
45	SL2.40ch05	60090000	14	49992	18	14 (100%)	5 (28%)	6	4 (29%)	14	12 (86%)	13	2 (14%)
45	SL2.40ch05	60100000	44	140589	51	44 (100%)	6 (12%)	12	2 (5%)	32	29 (66%)	73	5 (11%)
45	SL2.40ch05	60110000	20	59553	22	20 (100%)	8 (36%)	14	8 (40%)	23	20 (100%)	64	1 (5%)
45	SL2.40ch05	60120000	71	119313	79	68 (96%)	25 (32%)	40	24 (34%)	41	32 (45%)	34	3 (4%)
45	SL2.40ch05	60130000	69	148029	76	68 (99%)	19 (25%)	28	19 (28%)	75	69 (100%)	153	11 (16%)
45	SL2.40ch05	60140000	26	133191	30	26 (100%)	0	3	0	29	26 (100%)	143	3 (12%)
45	SL2.40ch05	60150000	29	145109	38	26 (90%)	2 (5%)	9	2 (7%)	35	29 (100%)	136	5 (17%)
45	SL2.40ch05	60160000	60	118931	67	58 (97%)	0	1	0	46	42 (70%)	15	0
45	SL2.40ch05	60170000	39	84528	49	38 (97%)	7 (14%)	18	7 (18%)	44	38 (97%)	94	6 (15%)
45	SL2.40ch05	60180000	14	23874	17	14 (100%)	0	0	0	19	14 (100%)	7	0
45	SL2.40ch05	60190000	80	129619	82	78 (98%)	17 (21%)	23	17 (21%)	84	80 (100%)	146	18 (23%)
45	SL2.40ch05	60200000	48	134140	51	46 (96%)	1 (2%)	7	1 (2%)	53	48 (100%)	155	9 (19%)
45	SL2.40ch05	60210000	23	147977	25	22 (96%)	4 (16%)	25	4 (17%)	22	21 (91%)	58	2 (9%)
45	SL2.40ch05	60220000	39	137232	40	38 (97%)	7 (18%)	20	7 (18%)	40	39 (100%)	216	10 (26%)
45	SL2.40ch05	60230000	33	147101	36	32 (97%)	2 (6%)	5	2 (6%)	33	30 (91%)	90	7 (21%)
45	SL2.40ch05	60240000	42	146287	49	38 (90%)	2 (4%)	6	2 (5%)	45	41 (98%)	277	14 (33%)
45	SL2.40ch05	60250000	54	146170	64	51 (94%)	7 (11%)	11	7 (13%)	62	52 (96%)	71	2 (4%)
45	SL2.40ch05	60260000	41	137467	47	40 (98%)	4 (9%)	7	4 (10%)	47	41 (100%)	136	9 (22%)
45	SL2.40ch05	60270000	11	21890	17	10 (91%)	2 (12%)	7	2 (18%)	13	10 (91%)	20	2 (18%)
45	SL2.40ch05	60280000	40	131727	47	39 (98%)	6 (13%)	16	4 (10%)	47	40 (100%)	166	16 (40%)
45	SL2.40ch05	60290000	73	115465	90	67 (92%)	4 (4%)	17	4 (5%)	80	61 (84%)	143	14 (19%)
45	SL2.40ch05	60300000	59	124944	64	53 (90%)	2 (3%)	6	2 (3%)	63	54 (92%)	122	11 (19%)
45	SL2.40ch05	60310000	43	126865	47	42 (98%)	4 (9%)	15	4 (9%)	48	43 (100%)	125	10 (23%)
45	SL2.40ch05	60320000	58	133005	78	57 (98%)	7 (9%)	12	7 (12%)	72	58 (100%)	167	18 (31%)
45	SL2.40ch05	60330000	55	127134	75	53 (96%)	2 (3%)	9	2 (4%)	62	53 (96%)	157	12 (22%)
45	SL2.40ch05	60340000	63	133609	67	62 (98%)	3 (4%)	9	3 (5%)	53	51 (81%)	141	15 (24%)
45	SL2.40ch05	60350000	50	119575	68	50 (100%)	5 (7%)	8	5 (10%)	63	46 (92%)	147	14 (28%)
45	SL2.40ch05	60360000	23	113793	27	19 (83%)	3 (11%)	7	3 (13%)	24	17 (74%)	105	6 (26%)
45	SL2.40ch05	60370000	30	120640	32	29 (97%)	3 (9%)	6	3 (10%)	30	30 (100%)	171	12 (40%)
45	SL2.40ch05	60380000	30	116848	43	29 (97%)	3 (7%)	7	3 (10%)	38	30 (100%)	171	9 (30%)
45	SL2.40ch05	60390000	45	138754	47	45 (100%)	3 (6%)	6	3 (7%)	45	40 (89%)	80	7 (16%)
46	SL2.40ch05	62350000	33	164669	41	33 (100%)	5 (12%)	29	5 (15%)	76	15 (45%)	117	6 (18%)
46	SL2.40ch05	62360000	11	138133	10	9 (82%)	1 (10%)	20	1 (9%)	38	3 (27%)	127	2 (18%)
46	SL2.40ch05	62370000	1	155948	1	1 (100%)	0	18	0	33	0	148	0
46	SL2.40ch05	62380000	13	130139	12	12 (92%)	2 (17%)	35	2 (15%)	46	7 (54%)	125	3 (23%)
46	SL2.40ch05	62390000	3	144172	3	3 (100%)	1 (33%)	54	1 (33%)	72	2 (67%)	116	1 (33%)
46	SL2.40ch05	62400000	5	141261	6	5 (100%)	2 (33%)	69	2 (40%)	71	2 (40%)	195	1 (20%)
46	SL2.40ch05	62410000	13	87965	18	7 (54%)	1 (6%)	42	0	41	3 (23%)	36	0
46	SL2.40ch05	62420000	12	113938	16	5 (42%)	2 (13%)	37	1 (8%)	32	3 (25%)	60	0
46	SL2.40ch05	62430000	3	166079	3	3 (100%)	1 (33%)	24	1 (33%)	37	2 (67%)	153	2 (67%)
46	SL2.40ch05	62440000	2	47786	1	1 (50%)	0	11	0	18	0	15	0
46	SL2.40ch05	62450000	22	157772	28	21 (95%)	7 (25%)	27	8 (36%)	49	13 (59%)	136	5 (23%)
47	SL2.40ch05	62960000	36	120474	1	0	0	20	4 (11%)	8	2 (6%)	110	8 (22%)
47	SL2.40ch05	62970000	53	125733	2	0	0	15	7 (13%)	30	2 (4%)	65	4 (8%)
47	SL2.40ch05	62980000	17	148423	0	0	0	13	6 (35%)	16	0	249	9 (53%)
47	SL2.40ch05	62990000	11	148016	0	0	0	6	1 (9%)	12	0	193	3 (27%)
47	SL2.40ch05	63000000	23	153986	0	0	0	17	7 (30%)	16	1 (4%)	183	8 (35%)
48	SL2.40ch06	1610000	10	165436	8	0	0	34	3 (30%)	77	8 (80%)	146	4 (40%)
48	SL2.40ch06	1620000	4	107419	7	0	0	9	0	0	0	27	0
48	SL2.40ch06	1630000	11	158261	11	0	1 (9%)	16	1 (9%)	44	7 (64%)	123	3 (27%)
48	SL2.40ch06	1640000	46	162194	39	1 (2%)	0	25	10 (22%)	49	35 (76%)	129	10 (22%)
48	SL2.40ch06	1650000	32	149148	30	0	0	13	6 (19%)	83	24 (75%)	156	12 (38%)
48	SL2.40ch06	1660000	34	141352	32	0	0	35	9 (26%)	52	28 (82%)	125	7 (21%)
48	SL2.40ch06	1670000	48	141632	2	0	0	31	17 (35%)	133	25 (52%)	175	22 (46%)
48	SL2.40ch06	1680000	57	138962	1	0	0	19	3 (5%)	115	21 (37%)	169	14 (25%)
48	SL2.40ch06	1690000	0	164930	0	0	0	14	0	87	0	151	0
48	SL2.40ch06	1700000	18	169147	3	0	0	27	13 (72%)	75	9 (50%)	149	8 (44%)
48	SL2.40ch06	1710000	41	141109	0	0	0	29	19 (46%)	72	30 (73%)	162	20 (49%)
48	SL2.40ch06	1720000	5	147835	0	0	0	10	2 (40%)	57	1 (20%)	139	0
48	SL2.40ch06	1730000	5	167164	1	0	0	9	1 (20%)	64	3 (60%)	154	0
48	SL2.40ch06	1740000	5	159639	0	0	0	16	3 (60%)	71	4 (80%)	146	0
48	SL2.40ch06	1750000	1	162898	1	0	0	15	0	74	0	140	0
48	SL2.40ch06	1760000	20	194298	16	11 (55%)	6 (38%)	30	4 (20%)	52	15 (75%)	133	3 (15%)
49	SL2.40ch06	14670000	60	95307	88	34 (57%)	0	4	0	35	30 (50%)	4	0
49	SL2.40ch06	14680000	41	33667	49	28 (68%)	0	0	0	12	12 (29%)	1	1 (2%)
49	SL2.40ch06	14690000	19	24558	89	12 (63%)	0	0	0	8	1 (5%)	0	0
49	SL2.40ch06	14700000	45	77934	101	14 (31%)	0	1	0	24	17 (38%)	1	0
49	SL2.40ch06	14710000	28	49652	80	21 (75%)	0	11	0	7	5 (18%)	0	0
49	SL2.40ch06	14720000	2	42428	114	0	0	0	0	1	0	0	0
49	SL2.40ch06	14730000	0	12442	44	0	0	0	0	0	0	0	0
49	SL2.40ch06	14740000	25	98081	56	10 (40%)	0	19	0	14	8 (32%)	3	0
50	SL2.40ch06	15240000	12	29666	45	7 (58%)	5 (11%)	29	3 (25%)	0	0	3	0
50	SL2.40ch06	15250000	18	83799	17	11 (61%)	0	36	0	1	0	0	0
50	SL2.40ch06	15260000	10	52702	32	6 (60%)	1 (3%)	56	0	4	4 (40%)	0	0
50	SL2.40ch06	15270000	11	90844	82	8 (73%)	1 (1%)	98	0	8	2 (18%)	0	0
50	SL2.40ch06	15280000	12	143519	23	9 (75%)	1 (4%)	113	0	5	4 (33%)	0	0
50	SL2.40ch06	15290000	7	73706	28	5 (71%)	0	75	0	3	2 (29%)	0	0
50	SL2.40ch06	15300000	10	29792	12	1 (10%)	1 (8%)	28	0	8	5 (50%)	1	0
50	SL2.40ch06	15310000	12	48309	13	7 (58%)	0	42	0	5	2 (17%)	0	0
50	SL2.40ch06	15320000	27	51508	66	21 (78%)	2 (3%)	57	1 (4%)	24	4 (15%)	1	0
50	SL2.40ch06	15330000	18	25333	11	1 (6%)	0	22	0	17	2 (11%)	0	0
50	SL2.40ch06	15340000	45	42439	178	40 (89%)	5 (3%)	75	2 (4%)	20	14 (31%)	0	0
50	SL2.40ch06	15350000	39	25911	72	33 (85%)	4 (6%)	44	3 (8%)	18	18 (46%)	1	0
50	SL2.40ch06	15360000	5	131255	50	3 (60%)	1 (2%)	58	0	4	3 (60%)	50	0
50	SL2.40ch06	15370000	0	88011	2	0	0	31	0	0	0	5	0
50	SL2.40ch06	15380000	15	286040	16	8 (53%)	0	16	0	10	9 (60%)	7	0
51	SL2.40ch06	30610000	18	17434	4	0	0	36	3 (17%)	0	0	69	7 (39%)
51	SL2.40ch06	30620000	24	9254	0	0	0	33	2 (8%)	0	0	48	11 (46%)
51	SL2.40ch06	30630000	94	69687	0	0	0	7	1 (1%)	0	0	150	44 (47%)
51	SL2.40ch06	30640000	101	45887	2	0	0	44	12 (12%)	2	0	150	26 (26%)
51	SL2.40ch06	30650000	68	24220	2	0	2 (100%)	46	2 (3%)	2	0	145	13 (19%)
51	SL2.40ch06	30660000	66	40176	0	0	0	14	0	1	0	146	20 (30%)
51	SL2.40ch06	30670000	25	12851	0	0	0	23	1 (4%)	1	0	89	6 (24%)
51	SL2.40ch06	30680000	43	13141	0	0	0	10	0	2	0	97	12 (28%)
51	SL2.40ch06	30690000	71	33073	1	0	0	24	4 (6%)	1	0	156	31 (44%)
51	SL2.40ch06	30700000	121	95677	0	0	0	20	5 (4%)	0	0	185	58 (48%)
51	SL2.40ch06	30710000	126	69694	0	0	0	13	2 (2%)	2	1 (1%)	221	61 (48%)
51	SL2.40ch06	30720000	165	102335	0	0	0	35	11 (7%)	1	0	236	66 (40%)
51	SL2.40ch06	30730000	152	79058	7	0	1 (14%)	102	27 (18%)	0	0	100	27 (18%)
51	SL2.40ch06	30740000	168	106597	0	0	0	78	23 (14%)	0	0	216	64 (38%)
51	SL2.40ch06	30750000	96	57124	0	0	0	40	8 (8%)	9	0	201	56 (58%)
51	SL2.40ch06	30760000	138	76861	1	0	0	32	10 (7%)	5	1 (1%)	205	60 (43%)
51	SL2.40ch06	30770000	36	10944	0	0	0	13	2 (6%)	5	0	174	15 (42%)
51	SL2.40ch06	30780000	2	892	0	0	0	14	0	7	0	61	0
51	SL2.40ch06	30790000	39	18119	0	0	0	29	2 (5%)	2	0	97	9 (23%)
51	SL2.40ch06	30800000	81	28689	0	0	0	87	11 (14%)	8	0	257	33 (41%)
51	SL2.40ch06	30810000	143	63154	1	1 (1%)	1 (100%)	12	2 (1%)	8	2 (1%)	227	59 (41%)
51	SL2.40ch06	30820000	114	68381	0	0	0	17	1 (1%)	106	35 (31%)	207	48 (42%)	Ty3 gene region
51	SL2.40ch06	30830000	9	2578	0	0	0	38	1 (11%)	4	0	25	3 (33%)
51	SL2.40ch06	30840000	8	7001	7	0	0	16	0	0	0	4	0
51	SL2.40ch06	30850000	42	16748	0	0	0	27	1 (2%)	25	4 (10%)	83	8 (19%)
51	SL2.40ch06	30860000	142	78571	0	0	0	21	10 (7%)	160	98 (69%)	198	109 (77%)
51	SL2.40ch06	30870000	147	70669	0	0	0	20	9 (6%)	168	77 (52%)	237	96 (65%)
51	SL2.40ch06	30880000	95	41338	1	0	0	48	10 (11%)	84	35 (37%)	177	52 (55%)
51	SL2.40ch06	30890000	120	74172	0	0	0	33	13 (11%)	112	49 (41%)	193	58 (48%)
51	SL2.40ch06	30900000	76	44675	0	0	0	40	1 (1%)	102	50 (66%)	170	60 (79%)
51	SL2.40ch06	30910000	19	9367	1	0	0	26	0	16	10 (53%)	36	11 (58%)
51	SL2.40ch06	30920000	33	22434	0	0	0	26	0	45	15 (45%)	62	13 (39%)
51	SL2.40ch06	30930000	64	28842	0	0	0	35	3 (5%)	77	16 (25%)	162	23 (36%)
51	SL2.40ch06	30940000	1	695	0	0	0	41	0	3	0	9	0
51	SL2.40ch06	30950000	2	1693	4	0	1 (25%)	52	0	7	0	24	2 (100%)
51	SL2.40ch06	30960000	62	25009	0	0	0	30	2 (3%)	36	17 (27%)	121	33 (53%)
51	SL2.40ch06	30970000	73	29052	0	0	0	22	3 (4%)	46	24 (33%)	128	34 (47%)
51	SL2.40ch06	30980000	34	20217	0	0	0	50	8 (24%)	43	8 (24%)	146	14 (41%)
51	SL2.40ch06	30990000	34	15279	0	0	0	22	0	36	8 (24%)	73	9 (26%)
51	SL2.40ch06	31000000	86	54864	1	0	0	18	3 (3%)	84	25 (29%)	161	28 (33%)
51	SL2.40ch06	31010000	29	10073	1	0	0	33	4 (14%)	15	3 (10%)	45	5 (17%)
51	SL2.40ch06	31020000	11	10320	0	0	0	6	0	46	4 (36%)	43	3 (27%)
51	SL2.40ch06	31030000	95	48458	0	0	0	35	4 (4%)	119	33 (35%)	209	29 (31%)
51	SL2.40ch06	31040000	97	98473	0	0	0	24	6 (6%)	108	38 (39%)	146	41 (42%)
51	SL2.40ch06	31050000	72	49088	0	0	0	49	3 (4%)	93	36 (50%)	168	38 (53%)
51	SL2.40ch06	31060000	31	25266	1	0	1 (100%)	19	2 (6%)	50	16 (52%)	96	15 (48%)
51	SL2.40ch06	31070000	86	30715	1	1 (1%)	1 (100%)	31	10 (12%)	53	20 (23%)	116	48 (56%)
51	SL2.40ch06	31080000	194	81595	0	0	0	96	19 (10%)	132	83 (43%)	176	98 (51%)
51	SL2.40ch06	31090000	183	57349	0	0	0	92	25 (14%)	157	90 (49%)	145	73 (40%)
51	SL2.40ch06	31100000	158	56928	0	0	0	105	30 (19%)	124	63 (40%)	154	75 (47%)
51	SL2.40ch06	31110000	151	44712	0	0	0	142	30 (20%)	98	58 (38%)	178	72 (48%)
51	SL2.40ch06	31120000	57	27542	1	0	0	64	8 (14%)	65	25 (44%)	110	32 (56%)
51	SL2.40ch06	31130000	50	17016	0	0	0	78	8 (16%)	16	7 (14%)	66	31 (62%)
51	SL2.40ch06	31140000	63	19896	1	0	0	50	13 (21%)	25	7 (11%)	125	44 (70%)
51	SL2.40ch06	31150000	15	7338	0	0	0	12	0	7	4 (27%)	21	7 (47%)
51	SL2.40ch06	31160000	96	45822	0	0	0	54	12 (13%)	98	52 (54%)	182	62 (65%)
51	SL2.40ch06	31170000	118	49228	4	1 (1%)	0	51	10 (8%)	97	25 (21%)	137	40 (34%)
51	SL2.40ch06	31180000	44	24749	0	0	0	2	0	48	9 (20%)	147	25 (57%)
51	SL2.40ch06	31190000	51	17493	0	0	0	0	0	43	21 (41%)	122	30 (59%)
51	SL2.40ch06	31200000	25	8342	2	0	0	4	0	13	2 (8%)	74	10 (40%)
51	SL2.40ch06	31210000	44	16704	1	0	0	18	4 (9%)	10	2 (5%)	56	11 (25%)
51	SL2.40ch06	31220000	154	104110	0	0	0	97	37 (24%)	167	63 (41%)	207	75 (49%)
51	SL2.40ch06	31230000	162	108597	0	0	0	33	12 (7%)	148	60 (37%)	168	58 (36%)
51	SL2.40ch06	31240000	133	67476	0	0	0	31	8 (6%)	112	63 (47%)	183	51 (38%)
51	SL2.40ch06	31250000	15	7421	0	0	0	12	0	16	3 (20%)	41	5 (33%)
51	SL2.40ch06	31260000	83	65525	0	0	0	26	11 (13%)	105	38 (46%)	158	37 (45%)
51	SL2.40ch06	31270000	38	21374	0	0	0	36	3 (8%)	38	7 (18%)	140	15 (39%)
51	SL2.40ch06	31280000	74	37539	0	0	0	17	0	66	20 (27%)	112	29 (39%)
51	SL2.40ch06	31290000	139	97831	0	0	0	19	7 (5%)	138	58 (42%)	202	59 (42%)
51	SL2.40ch06	31300000	46	13885	0	0	0	34	1 (2%)	22	2 (4%)	142	27 (59%)
51	SL2.40ch06	31310000	17	7452	0	0	0	17	1 (6%)	9	1 (6%)	65	7 (41%)
51	SL2.40ch06	31320000	134	62057	0	0	0	17	7 (5%)	117	52 (39%)	202	78 (58%)
51	SL2.40ch06	31330000	29	16451	0	0	0	26	0	16	8 (28%)	53	8 (28%)
51	SL2.40ch06	31340000	33	32479	2	0	0	18	1 (3%)	32	21 (64%)	168	19 (58%)
51	SL2.40ch06	31350000	78	87978	0	0	0	15	3 (4%)	85	55 (71%)	137	53 (68%)
51	SL2.40ch06	31360000	0	0	0	0	0	45	0	0	0	4	0
51	SL2.40ch06	31370000	26	18033	0	0	0	63	1 (4%)	22	12 (46%)	63	14 (54%)
51	SL2.40ch06	31380000	58	41320	0	0	0	45	9 (16%)	67	30 (52%)	123	28 (48%)
51	SL2.40ch06	31390000	85	43569	0	0	0	45	10 (12%)	72	18 (21%)	122	30 (35%)
51	SL2.40ch06	31400000	26	13098	5	0	0	29	4 (15%)	21	6 (23%)	42	8 (31%)
51	SL2.40ch06	31410000	14	4989	0	0	0	49	0	14	4 (29%)	59	7 (50%)
51	SL2.40ch06	31420000	46	32355	1	0	0	28	3 (7%)	48	17 (37%)	91	24 (52%)
51	SL2.40ch06	31430000	0	0	0	0	0	22	0	0	0	0	0
51	SL2.40ch06	31440000	12	4173	0	0	0	39	2 (17%)	4	1 (8%)	22	4 (33%)
51	SL2.40ch06	31450000	7	1743	0	0	0	45	0	17	2 (29%)	67	2 (29%)
51	SL2.40ch06	31460000	3	597	4	0	0	32	0	47	0	78	0
51	SL2.40ch06	31470000	48	28057	0	0	0	28	4 (8%)	69	22 (46%)	102	21 (44%)
51	SL2.40ch06	31480000	61	40298	0	0	0	26	2 (3%)	56	25 (41%)	171	25 (41%)
51	SL2.40ch06	31490000	115	89749	0	0	0	15	6 (5%)	112	39 (34%)	147	38 (33%)
51	SL2.40ch06	31500000	72	41252	0	0	0	17	1 (1%)	78	28 (39%)	133	28 (39%)
51	SL2.40ch06	31510000	12	5264	3	0	0	26	0	45	1 (8%)	64	1 (8%)
51	SL2.40ch06	31520000	69	23701	0	0	0	32	4 (6%)	50	7 (10%)	119	16 (23%)
51	SL2.40ch06	31530000	40	12791	0	0	0	29	0	19	2 (5%)	51	1 (3%)
51	SL2.40ch06	31540000	42	27382	0	0	0	19	2 (5%)	36	23 (55%)	57	15 (36%)
51	SL2.40ch06	31550000	44	22515	8	1 (2%)	0	30	2 (5%)	42	10 (23%)	64	9 (20%)
51	SL2.40ch06	31560000	25	8426	13	0	0	39	3 (12%)	8	3 (12%)	61	9 (36%)
51	SL2.40ch06	31570000	24	25999	2	0	0	35	1 (4%)	23	13 (54%)	47	10 (42%)
51	SL2.40ch06	31580000	132	93529	0	0	0	33	10 (8%)	169	82 (62%)	203	92 (70%)
51	SL2.40ch06	31590000	90	45240	0	0	0	37	9 (10%)	67	34 (38%)	99	54 (60%)
51	SL2.40ch06	31600000	45	14911	0	0	0	44	3 (7%)	6	4 (9%)	36	7 (16%)
51	SL2.40ch06	31610000	189	76776	0	0	0	49	16 (8%)	193	103 (54%)	290	146 (77%)
51	SL2.40ch06	31620000	187	72477	2	0	0	78	29 (16%)	186	102 (55%)	273	125 (67%)
51	SL2.40ch06	31630000	180	70277	0	0	0	85	15 (8%)	138	72 (40%)	286	123 (68%)
51	SL2.40ch06	31640000	175	64937	0	0	0	75	21 (12%)	134	63 (36%)	269	123 (70%)
51	SL2.40ch06	31650000	197	74491	0	0	0	82	26 (13%)	106	57 (29%)	309	149 (76%)
51	SL2.40ch06	31660000	123	75046	0	0	0	43	11 (9%)	108	48 (39%)	185	61 (50%)
51	SL2.40ch06	31670000	112	79345	0	0	0	21	6 (5%)	134	70 (63%)	192	57 (51%)
51	SL2.40ch06	31680000	60	38203	2	0	0	22	4 (7%)	33	7 (12%)	86	27 (45%)
51	SL2.40ch06	31690000	71	46817	0	0	0	21	4 (6%)	82	49 (69%)	110	28 (39%)
51	SL2.40ch06	31700000	11	6816	0	0	0	18	0	10	2 (18%)	12	6 (55%)
51	SL2.40ch06	31710000	30	16047	0	0	0	14	1 (3%)	19	7 (23%)	60	9 (30%)
51	SL2.40ch06	31720000	48	14928	2	0	0	35	2 (4%)	1	0	58	3 (6%)
51	SL2.40ch06	31730000	2	1487	3	0	0	10	0	0	0	0	0
51	SL2.40ch06	31740000	3	2288	1	0	0	33	0	10	0	57	1 (33%)
51	SL2.40ch06	31750000	8	2585	0	0	0	4	0	3	0	16	3 (38%)
51	SL2.40ch06	31760000	77	49575	0	0	0	7	2 (3%)	78	27 (35%)	111	29 (38%)
51	SL2.40ch06	31770000	59	46847	0	0	0	9	2 (3%)	67	28 (47%)	84	32 (54%)
51	SL2.40ch06	31780000	105	96096	1	1 (1%)	1 (100%)	13	3 (3%)	104	40 (38%)	164	44 (42%)
51	SL2.40ch06	31790000	116	61496	0	0	0	29	2 (2%)	105	42 (36%)	196	46 (40%)
51	SL2.40ch06	31800000	102	48353	0	0	0	17	7 (7%)	93	38 (37%)	172	35 (34%)
51	SL2.40ch06	31810000	10	4746	0	0	0	10	0	17	3 (30%)	23	5 (50%)
51	SL2.40ch06	31820000	21	13923	0	0	0	17	0	21	5 (24%)	52	8 (38%)
51	SL2.40ch06	31830000	136	55078	0	0	0	38	12 (9%)	127	45 (33%)	223	57 (42%)
51	SL2.40ch06	31840000	56	25411	0	0	0	31	4 (7%)	54	10 (18%)	92	21 (38%)
51	SL2.40ch06	31850000	130	66181	0	0	0	42	15 (12%)	95	29 (22%)	214	55 (42%)
51	SL2.40ch06	31860000	133	63314	0	0	0	36	6 (5%)	160	49 (37%)	223	47 (35%)
51	SL2.40ch06	31870000	120	70622	0	0	0	19	5 (4%)	116	38 (32%)	215	63 (53%)
51	SL2.40ch06	31880000	182	73520	0	0	0	41	8 (4%)	159	71 (39%)	310	101 (55%)
51	SL2.40ch06	31890000	163	63867	0	0	0	31	6 (4%)	69	30 (18%)	113	42 (26%)
51	SL2.40ch06	31900000	6	3047	0	0	0	40	0	0	0	0	0
51	SL2.40ch06	31910000	19	3986	3	0	0	43	0	0	0	0	0
51	SL2.40ch06	31920000	56	20436	0	0	0	35	1 (2%)	81	18 (32%)	224	26 (46%)
51	SL2.40ch06	31930000	111	65044	6	0	0	14	1 (1%)	75	25 (23%)	160	52 (47%)
51	SL2.40ch06	31940000	98	119335	0	0	0	21	10 (10%)	120	59 (60%)	150	59 (60%)
51	SL2.40ch06	31950000	110	80758	0	0	0	27	5 (5%)	126	58 (53%)	192	64 (58%)
51	SL2.40ch06	31960000	113	36111	0	0	0	46	8 (7%)	65	22 (19%)	175	53 (47%)
51	SL2.40ch06	31970000	26	14324	0	0	0	25	0	37	9 (35%)	84	10 (38%)
51	SL2.40ch06	31980000	65	33518	0	0	0	11	3 (5%)	128	20 (31%)	180	26 (40%)
51	SL2.40ch06	31990000	83	53370	0	0	0	15	0	100	43 (52%)	140	44 (53%)
51	SL2.40ch06	32000000	114	64127	0	0	0	18	4 (4%)	146	58 (51%)	190	62 (54%)
51	SL2.40ch06	32010000	51	32516	0	0	0	16	0	54	26 (51%)	103	25 (49%)
51	SL2.40ch06	32020000	3	1273	0	0	0	6	0	2	2 (67%)	17	2 (67%)
51	SL2.40ch06	32030000	58	35375	3	0	0	20	6 (10%)	39	14 (24%)	109	26 (45%)
51	SL2.40ch06	32040000	55	38506	0	0	0	30	1 (2%)	41	10 (18%)	111	25 (45%)
51	SL2.40ch06	32050000	38	21641	0	0	0	24	5 (13%)	71	18 (47%)	123	18 (47%)
51	SL2.40ch06	32060000	67	45571	0	0	0	17	2 (3%)	82	29 (43%)	145	28 (42%)
51	SL2.40ch06	32070000	99	48289	0	0	0	20	3 (3%)	111	51 (52%)	188	46 (46%)
51	SL2.40ch06	32080000	61	100185	0	0	0	19	6 (10%)	142	25 (41%)	181	31 (51%)
51	SL2.40ch06	32090000	88	78399	0	0	0	32	13 (15%)	136	57 (65%)	183	47 (53%)
51	SL2.40ch06	32100000	86	88738	0	0	0	22	7 (8%)	119	51 (59%)	149	45 (52%)
51	SL2.40ch06	32110000	46	38989	0	0	0	30	3 (7%)	54	18 (39%)	121	22 (48%)
51	SL2.40ch06	32120000	23	17444	0	0	0	35	4 (17%)	21	5 (22%)	60	9 (39%)
51	SL2.40ch06	32130000	56	35485	0	0	0	23	4 (7%)	52	14 (25%)	142	13 (23%)
51	SL2.40ch06	32140000	101	55881	0	0	0	20	6 (6%)	116	50 (50%)	157	54 (53%)
51	SL2.40ch06	32150000	119	72855	0	0	0	10	3 (3%)	8	2 (2%)	180	57 (48%)
51	SL2.40ch06	32160000	115	102584	0	0	0	19	6 (5%)	0	0	130	52 (45%)
51	SL2.40ch06	32170000	62	26199	0	0	0	27	3 (5%)	0	0	130	23 (37%)
51	SL2.40ch06	32180000	90	94075	0	0	0	15	2 (2%)	0	0	125	72 (80%)
51	SL2.40ch06	32190000	99	53289	2	0	0	40	9 (9%)	2	0	164	45 (45%)
51	SL2.40ch06	32200000	20	7751	0	0	0	40	3 (15%)	0	0	92	7 (35%)
51	SL2.40ch06	32210000	107	60825	0	0	0	26	8 (7%)	0	0	176	31 (29%)
51	SL2.40ch06	32220000	91	63133	0	0	0	22	5 (5%)	0	0	146	35 (38%)
51	SL2.40ch06	32230000	50	16972	0	0	0	22	2 (4%)	0	0	155	13 (26%)
51	SL2.40ch06	32240000	56	27155	0	0	0	27	3 (5%)	0	0	138	18 (32%)
51	SL2.40ch06	32250000	81	74863	0	0	0	22	3 (4%)	0	0	113	33 (41%)
51	SL2.40ch06	32260000	115	110407	0	0	0	18	7 (6%)	0	0	177	59 (51%)
51	SL2.40ch06	32270000	78	134663	0	0	0	30	7 (9%)	0	0	43	15 (19%)
51	SL2.40ch06	32280000	71	65240	0	0	0	28	2 (3%)	0	0	9	3 (4%)
51	SL2.40ch06	32290000	56	46743	0	0	0	30	1 (2%)	0	0	19	9 (16%)
51	SL2.40ch06	32300000	99	84082	0	0	0	33	8 (8%)	0	0	33	24 (24%)
51	SL2.40ch06	32310000	63	48185	1	0	0	25	2 (3%)	0	0	2	1 (2%)
51	SL2.40ch06	32320000	81	76120	0	0	0	42	10 (12%)	0	0	2	1 (1%)
51	SL2.40ch06	32330000	35	30326	11	0	0	17	1 (3%)	5	0	3	1 (3%)
51	SL2.40ch06	32340000	32	23279	18	0	3 (17%)	57	5 (16%)	13	0	70	9 (28%)
51	SL2.40ch06	32350000	117	50011	12	0	2 (17%)	34	4 (3%)	5	0	151	60 (51%)
51	SL2.40ch06	32360000	176	79301	0	0	0	41	16 (9%)	0	0	258	96 (55%)
51	SL2.40ch06	32370000	72	51794	0	0	0	27	4 (6%)	0	0	174	35 (49%)
51	SL2.40ch06	32380000	75	71742	2	0	0	17	3 (4%)	2	0	131	26 (35%)
51	SL2.40ch06	32390000	28	10586	2	0	0	36	1 (4%)	0	0	84	11 (39%)
51	SL2.40ch06	32400000	5	2213	1	0	0	9	1 (20%)	0	0	17	3 (60%)
51	SL2.40ch06	32410000	66	33722	0	0	0	22	5 (8%)	0	0	101	25 (38%)
51	SL2.40ch06	32420000	72	53397	0	0	0	9	2 (3%)	0	0	119	36 (50%)
51	SL2.40ch06	32430000	39	14550	2	0	0	16	1 (3%)	1	0	125	22 (56%)
51	SL2.40ch06	32440000	69	41311	0	0	0	22	3 (4%)	0	0	106	31 (45%)
51	SL2.40ch06	32450000	33	17773	1	0	0	12	1 (3%)	0	0	103	12 (36%)
51	SL2.40ch06	32460000	68	39823	0	0	0	26	1 (1%)	0	0	132	19 (28%)
51	SL2.40ch06	32470000	49	13599	4	0	0	33	4 (8%)	0	0	24	5 (10%)
51	SL2.40ch06	32480000	82	44019	0	0	0	28	6 (7%)	0	0	120	24 (29%)
51	SL2.40ch06	32490000	52	30990	1	1 (2%)	0	33	9 (17%)	0	0	44	13 (25%)
51	SL2.40ch06	32500000	13	9413	5	3 (23%)	0	13	0	0	0	21	0
51	SL2.40ch06	32510000	38	18728	0	0	0	17	2 (5%)	0	0	85	12 (32%)
51	SL2.40ch06	32520000	101	71883	0	0	0	16	3 (3%)	0	0	162	53 (52%)
51	SL2.40ch06	32530000	45	22104	5	0	0	9	1 (2%)	1	0	40	14 (31%)
51	SL2.40ch06	32540000	26	8967	0	0	0	13	3 (12%)	0	0	132	3 (12%)
51	SL2.40ch06	32550000	110	51341	0	0	0	10	4 (4%)	0	0	169	36 (33%)
51	SL2.40ch06	32560000	51	78047	0	0	0	4	2 (4%)	0	0	125	25 (49%)
51	SL2.40ch06	32570000	62	42028	0	0	0	9	2 (3%)	1	0	128	24 (39%)
51	SL2.40ch06	32580000	29	18830	1	0	0	12	1 (3%)	1	0	83	11 (38%)
51	SL2.40ch06	32590000	118	75884	0	0	0	7	3 (3%)	0	0	163	79 (67%)
51	SL2.40ch06	32600000	115	53807	0	0	0	12	6 (5%)	0	0	180	63 (55%)
51	SL2.40ch06	32610000	106	73799	0	0	0	13	2 (2%)	0	0	142	53 (50%)
51	SL2.40ch06	32620000	39	16518	0	0	0	12	0	0	0	78	20 (51%)
51	SL2.40ch06	32630000	90	54339	1	0	0	10	2 (2%)	0	0	139	31 (34%)
51	SL2.40ch06	32640000	21	13432	0	0	0	34	2 (10%)	0	0	154	8 (38%)
51	SL2.40ch06	32650000	19	8249	0	0	0	6	1 (5%)	1	0	46	8 (42%)
51	SL2.40ch06	32660000	66	37096	0	0	0	16	3 (5%)	0	0	125	49 (74%)
51	SL2.40ch06	32670000	77	41844	1	0	0	8	2 (3%)	0	0	145	49 (64%)
51	SL2.40ch06	32680000	112	42145	0	0	0	37	6 (5%)	0	0	188	65 (58%)
51	SL2.40ch06	32690000	106	48629	0	0	0	30	6 (6%)	0	0	233	22 (21%)
51	SL2.40ch06	32700000	120	94857	0	0	0	58	18 (15%)	0	0	180	52 (43%)
51	SL2.40ch06	32710000	54	31151	0	0	0	22	3 (6%)	0	0	69	26 (48%)
51	SL2.40ch06	32720000	3	4847	1	0	0	16	0	0	0	3	0
51	SL2.40ch06	32730000	3	1223	0	0	0	40	1 (33%)	0	0	8	1 (33%)
51	SL2.40ch06	32740000	55	27014	1	0	0	32	5 (9%)	0	0	122	20 (36%)
51	SL2.40ch06	32750000	87	56388	0	0	0	16	1 (1%)	0	0	145	34 (39%)
51	SL2.40ch06	32760000	77	50037	2	0	0	14	2 (3%)	1	0	141	32 (42%)
51	SL2.40ch06	32770000	44	17675	6	0	1 (17%)	25	4 (9%)	2	0	103	22 (50%)
51	SL2.40ch06	32780000	106	57741	0	0	0	10	2 (2%)	0	0	177	42 (40%)
51	SL2.40ch06	32790000	62	31186	0	0	0	17	0	0	0	146	19 (31%)
51	SL2.40ch06	32800000	37	15599	3	0	0	26	1 (3%)	0	0	105	15 (41%)
51	SL2.40ch06	32810000	52	26081	1	0	0	8	0	0	0	108	16 (31%)
51	SL2.40ch06	32820000	110	69846	1	0	0	44	18 (16%)	0	0	164	39 (35%)
51	SL2.40ch06	32830000	47	23379	0	0	0	15	3 (6%)	0	0	96	10 (21%)
51	SL2.40ch06	32840000	0	0	0	0	0	1	0	0	0	0	0
51	SL2.40ch06	32850000	0	0	0	0	0	5	0	0	0	0	0
51	SL2.40ch06	32860000	86	39532	0	0	0	17	6 (7%)	0	0	120	25 (29%)
51	SL2.40ch06	32870000	100	73753	1	0	0	25	6 (6%)	0	0	161	50 (50%)
51	SL2.40ch06	32880000	16	3256	1	0	0	22	3 (19%)	0	0	21	4 (25%)
51	SL2.40ch06	32890000	47	30293	0	0	0	13	3 (6%)	0	0	61	12 (26%)
51	SL2.40ch06	32900000	76	77553	1	0	0	19	6 (8%)	0	0	147	53 (70%)
51	SL2.40ch06	32910000	134	101727	1	0	0	12	3 (2%)	0	0	214	67 (50%)
51	SL2.40ch06	32920000	45	18760	1	0	0	12	0	0	0	126	18 (40%)
51	SL2.40ch06	32930000	30	12600	2	0	1 (50%)	9	2 (7%)	2	0	101	10 (33%)
51	SL2.40ch06	32940000	36	15616	1	0	0	10	0	0	0	78	11 (31%)
51	SL2.40ch06	32950000	67	29678	0	0	0	21	2 (3%)	0	0	140	25 (37%)
51	SL2.40ch06	32960000	100	61788	2	0	0	12	9 (9%)	1	0	201	52 (52%)
51	SL2.40ch06	32970000	81	37095	8	0	1 (13%)	21	3 (4%)	0	0	168	35 (43%)
51	SL2.40ch06	32980000	51	31472	1	0	0	22	3 (6%)	0	0	102	20 (39%)
51	SL2.40ch06	32990000	49	22460	0	0	0	15	1 (2%)	0	0	106	22 (45%)
51	SL2.40ch06	33000000	7	2117	0	0	0	18	0	0	0	53	0
51	SL2.40ch06	33010000	45	31712	2	0	0	15	2 (4%)	1	0	114	19 (42%)
51	SL2.40ch06	33020000	0	99	0	0	0	49	0	0	0	2	0
51	SL2.40ch06	33030000	7	2476	4	0	0	32	0	1	0	21	1 (14%)
51	SL2.40ch06	33040000	42	19248	1	0	0	22	0	0	0	138	12 (29%)
51	SL2.40ch06	33050000	64	50791	0	0	0	10	4 (6%)	0	0	103	29 (45%)
51	SL2.40ch06	33060000	38	20081	1	0	0	13	0	1	0	74	11 (29%)
51	SL2.40ch06	33070000	24	12016	0	0	0	15	0	0	0	79	7 (29%)
51	SL2.40ch06	33080000	60	42139	2	0	0	24	3 (5%)	0	0	127	21 (35%)
51	SL2.40ch06	33090000	102	642872	0	0	0	37	17 (17%)	0	0	131	57 (56%)
51	SL2.40ch06	33100000	86	102720	0	0	0	16	10 (12%)	0	0	100	61 (71%)
51	SL2.40ch06	33110000	96	114350	0	0	0	23	4 (4%)	0	0	122	67 (70%)
51	SL2.40ch06	33120000	83	53350	1	0	0	6	0	0	0	157	28 (34%)
51	SL2.40ch06	33130000	89	74604	1	0	0	10	1 (1%)	0	0	158	26 (29%)
51	SL2.40ch06	33140000	22	17270	0	0	0	14	1 (5%)	0	0	66	8 (36%)
51	SL2.40ch06	33150000	124	77327	0	0	0	14	5 (4%)	0	0	192	59 (48%)
51	SL2.40ch06	33160000	24	10383	2	0	0	23	0	0	0	79	9 (38%)
51	SL2.40ch06	33170000	44	21229	0	0	0	20	1 (2%)	1	0	127	15 (34%)
51	SL2.40ch06	33180000	59	31893	3	0	0	9	2 (3%)	0	0	163	32 (54%)
51	SL2.40ch06	33190000	14	7210	0	0	0	31	0	0	0	33	3 (21%)
51	SL2.40ch06	33200000	48	31972	0	0	0	21	4 (8%)	0	0	124	15 (31%)
51	SL2.40ch06	33210000	88	58205	0	0	0	23	8 (9%)	0	0	135	37 (42%)
51	SL2.40ch06	33220000	87	101651	0	0	0	16	4 (5%)	0	0	166	48 (55%)
51	SL2.40ch06	33230000	102	140713	0	0	0	18	10 (10%)	0	0	142	48 (47%)
51	SL2.40ch06	33240000	96	127077	0	0	0	22	8 (8%)	0	0	163	46 (48%)
51	SL2.40ch06	33250000	73	26617	0	0	0	16	3 (4%)	0	0	112	39 (53%)
51	SL2.40ch06	33260000	22	11468	2	0	0	19	0	0	0	32	18 (82%)
51	SL2.40ch06	33270000	44	25948	0	0	0	31	2 (5%)	0	0	61	18 (41%)
51	SL2.40ch06	33280000	39	16765	0	0	0	18	2 (5%)	0	0	174	20 (51%)
51	SL2.40ch06	33290000	47	17256	0	0	0	33	5 (11%)	0	0	94	11 (23%)
51	SL2.40ch06	33300000	52	34788	0	0	0	12	2 (4%)	0	0	104	23 (44%)
51	SL2.40ch06	33310000	27	9880	1	0	0	20	1 (4%)	0	0	67	10 (37%)
51	SL2.40ch06	33320000	56	26365	1	0	0	21	0	0	0	128	24 (43%)
51	SL2.40ch06	33330000	75	30730	0	0	0	34	11 (15%)	0	0	139	28 (37%)
51	SL2.40ch06	33340000	28	28269	0	0	0	17	0	0	0	90	11 (39%)
51	SL2.40ch06	33350000	40	23602	0	0	0	26	0	0	0	93	10 (25%)
51	SL2.40ch06	33360000	52	26992	2	0	0	23	3 (6%)	0	0	118	20 (38%)
51	SL2.40ch06	33370000	68	43613	0	0	0	20	3 (4%)	0	0	124	27 (40%)
51	SL2.40ch06	33380000	21	6863	1	0	0	13	2 (10%)	0	0	37	7 (33%)
51	SL2.40ch06	33390000	63	90640	0	0	0	9	0	0	0	89	29 (46%)
51	SL2.40ch06	33400000	37	32179	2	2 (5%)	0	18	1 (3%)	0	0	106	9 (24%)
51	SL2.40ch06	33410000	103	61825	0	0	0	37	8 (8%)	0	0	178	50 (49%)
51	SL2.40ch06	33420000	33	40615	0	0	0	13	5 (15%)	0	0	120	16 (48%)
51	SL2.40ch06	33430000	0	98	1	0	0	28	0	0	0	48	0
51	SL2.40ch06	33440000	154	92631	1	0	0	6	1 (1%)	0	0	122	37 (24%)
51	SL2.40ch06	33450000	46	28422	1	0	0	9	1 (2%)	0	0	104	15 (33%)
51	SL2.40ch06	33460000	131	70265	0	0	0	18	4 (3%)	0	0	189	50 (38%)
51	SL2.40ch06	33470000	87	73753	5	0	1 (20%)	20	1 (1%)	0	0	84	30 (34%)
51	SL2.40ch06	33480000	157	147783	35	4 (3%)	5 (14%)	21	3 (2%)	10	0	125	55 (35%)
51	SL2.40ch06	33490000	48	31457	21	0	2 (10%)	22	2 (4%)	9	0	59	27 (56%)
51	SL2.40ch06	33500000	4	598	0	0	0	6	0	0	0	24	0
51	SL2.40ch06	33510000	94	75366	13	0	1 (8%)	27	7 (7%)	0	0	133	20 (21%)
51	SL2.40ch06	33520000	112	59379	0	0	0	41	8 (7%)	0	0	103	57 (51%)
51	SL2.40ch06	33530000	124	70676	0	0	0	35	11 (9%)	0	0	198	39 (31%)
51	SL2.40ch06	33540000	126	65082	1	0	0	35	7 (6%)	0	0	206	63 (50%)
51	SL2.40ch06	33550000	2	11242	6	0	0	28	0	0	0	21	0
51	SL2.40ch06	33560000	50	28078	0	0	0	19	3 (6%)	0	0	113	20 (40%)
51	SL2.40ch06	33570000	89	64237	0	0	0	16	2 (2%)	0	0	167	46 (52%)
51	SL2.40ch06	33580000	49	21800	1	0	0	23	5 (10%)	0	0	95	23 (47%)
51	SL2.40ch06	33590000	39	26918	1	0	0	23	3 (8%)	0	0	178	20 (51%)
51	SL2.40ch06	33600000	36	18291	3	0	0	21	2 (6%)	1	0	76	11 (31%)
51	SL2.40ch06	33610000	33	18372	0	0	0	20	0	1	0	69	11 (33%)
51	SL2.40ch06	33620000	65	30569	0	0	0	22	4 (6%)	0	0	168	21 (32%)
51	SL2.40ch06	33630000	115	53399	0	0	0	18	5 (4%)	0	0	180	52 (45%)
51	SL2.40ch06	33640000	134	60826	1	0	0	23	4 (3%)	0	0	204	74 (55%)
51	SL2.40ch06	33650000	38	17742	1	0	0	29	5 (13%)	0	0	91	19 (50%)
51	SL2.40ch06	33660000	44	21985	1	0	0	32	0	0	0	130	17 (39%)
51	SL2.40ch06	33670000	66	64180	1	0	0	17	4 (6%)	1	0	144	30 (45%)
51	SL2.40ch06	33680000	136	108727	1	1 (1%)	1 (100%)	21	7 (5%)	0	0	178	102 (75%)
51	SL2.40ch06	33690000	94	59902	0	0	0	18	6 (6%)	0	0	166	39 (41%)
51	SL2.40ch06	33700000	99	48689	1	0	0	20	5 (5%)	0	0	188	38 (38%)
51	SL2.40ch06	33710000	123	89194	1	0	0	17	5 (4%)	0	0	191	50 (41%)
51	SL2.40ch06	33720000	109	66874	0	0	0	9	2 (2%)	0	0	173	34 (31%)
51	SL2.40ch06	33730000	54	27655	1	0	0	17	2 (4%)	0	0	134	17 (31%)
51	SL2.40ch06	33740000	107	79198	0	0	0	18	5 (5%)	0	0	167	50 (47%)
51	SL2.40ch06	33750000	123	61145	0	0	0	15	3 (2%)	0	0	175	48 (39%)
51	SL2.40ch06	33760000	86	39885	0	0	0	16	5 (6%)	0	0	163	36 (42%)
51	SL2.40ch06	33770000	55	19741	0	0	0	18	2 (4%)	0	0	175	20 (36%)
51	SL2.40ch06	33780000	111	68578	0	0	0	23	7 (6%)	0	0	210	45 (41%)
51	SL2.40ch06	33790000	112	68840	0	0	0	11	3 (3%)	0	0	217	36 (32%)
51	SL2.40ch06	33800000	120	106844	0	0	0	19	4 (3%)	0	0	165	55 (46%)
51	SL2.40ch06	33810000	77	44980	2	0	0	17	5 (6%)	0	0	118	33 (43%)
51	SL2.40ch06	33820000	99	77416	0	0	0	20	3 (3%)	0	0	149	65 (66%)
51	SL2.40ch06	33830000	144	96189	0	0	0	23	7 (5%)	0	0	178	111 (77%)
51	SL2.40ch06	33840000	14	5608	1	0	0	21	0	0	0	14	3 (21%)
51	SL2.40ch06	33850000	96	49862	2	0	0	33	8 (8%)	0	0	121	20 (21%)
51	SL2.40ch06	33860000	54	29019	1	0	0	21	3 (6%)	1	0	76	19 (35%)
51	SL2.40ch06	33870000	67	39744	0	0	0	22	4 (6%)	0	0	69	1 (1%)
51	SL2.40ch06	33880000	66	23610	0	0	0	13	2 (3%)	0	0	150	20 (30%)
51	SL2.40ch06	33890000	52	28100	0	0	0	17	2 (4%)	0	0	93	20 (38%)
51	SL2.40ch06	33900000	86	51947	0	0	0	12	1 (1%)	0	0	146	50 (58%)
51	SL2.40ch06	33910000	127	78461	0	0	0	8	3 (2%)	0	0	207	62 (49%)
51	SL2.40ch06	33920000	46	20338	0	0	0	24	2 (4%)	0	0	170	17 (37%)
51	SL2.40ch06	33930000	83	48772	4	0	0	32	6 (7%)	0	0	144	34 (41%)
51	SL2.40ch06	33940000	1	140668	3	0	0	5	0	87	0	138	0
51	SL2.40ch06	33950000	21	47343	0	0	0	42	1 (5%)	37	0	99	1 (5%)
51	SL2.40ch06	33960000	44	19004	2	0	0	28	8 (18%)	0	0	65	18 (41%)
51	SL2.40ch06	33970000	4	892	3	0	0	34	0	0	0	4	0
51	SL2.40ch06	33980000	53	33649	2	0	0	25	3 (6%)	0	0	132	19 (36%)
51	SL2.40ch06	33990000	44	21255	5	0	0	12	1 (2%)	1	0	69	15 (34%)
51	SL2.40ch06	34000000	69	36466	1	0	0	26	5 (7%)	0	0	128	33 (48%)
51	SL2.40ch06	34010000	15	7903	0	0	0	28	0	0	0	50	3 (20%)
51	SL2.40ch06	34020000	88	53477	0	0	0	22	4 (5%)	0	0	158	42 (48%)
51	SL2.40ch06	34030000	112	65270	2	0	0	20	2 (2%)	0	0	163	53 (47%)
51	SL2.40ch06	34040000	91	97437	0	0	0	10	2 (2%)	0	0	140	35 (38%)
51	SL2.40ch06	34050000	85	91481	3	0	0	18	3 (4%)	1	0	136	29 (34%)
51	SL2.40ch06	34060000	50	43581	0	0	0	1	0	0	0	68	11 (22%)
51	SL2.40ch06	34070000	95	60734	0	0	0	13	1 (1%)	0	0	62	11 (12%)
51	SL2.40ch06	34080000	20	11728	1	0	0	15	1 (5%)	0	0	58	5 (25%)
51	SL2.40ch06	34090000	9	3306	0	0	0	12	1 (11%)	0	0	32	6 (67%)
51	SL2.40ch06	34100000	82	67166	0	0	0	20	4 (5%)	0	0	136	26 (32%)
51	SL2.40ch06	34110000	96	73287	0	0	0	31	6 (6%)	0	0	153	43 (45%)
51	SL2.40ch06	34120000	79	49429	6	0	0	24	6 (8%)	4	0	167	37 (47%)
51	SL2.40ch06	34130000	47	28020	1	0	0	24	1 (2%)	0	0	98	17 (36%)
51	SL2.40ch06	34140000	27	25261	0	0	0	4	0	0	0	85	12 (44%)
51	SL2.40ch06	34150000	64	28656	0	0	0	21	1 (2%)	0	0	101	22 (34%)
51	SL2.40ch06	34160000	55	32617	2	0	0	13	1 (2%)	0	0	119	21 (38%)
51	SL2.40ch06	34170000	42	18472	0	0	0	24	2 (5%)	0	0	79	18 (43%)
51	SL2.40ch06	34180000	32	17971	0	0	0	21	2 (6%)	0	0	72	15 (47%)
51	SL2.40ch06	34190000	16	7713	0	0	0	19	0	1	0	54	7 (44%)
51	SL2.40ch06	34200000	37	32150	0	0	0	10	2 (5%)	0	0	43	10 (27%)
51	SL2.40ch06	34210000	0	294	1	0	0	1	0	0	0	36	0
51	SL2.40ch06	34220000	19	9162	8	3 (16%)	1 (13%)	22	3 (16%)	5	4 (21%)	70	6 (32%)
52	SL2.40ch07	3640000	50	94633	39	0	0	12	5 (10%)	47	43 (86%)	71	11 (22%)
52	SL2.40ch07	3650000	17	48078	14	0	1 (7%)	5	4 (24%)	14	10 (59%)	18	3 (18%)
52	SL2.40ch07	3660000	18	120250	18	2 (11%)	1 (6%)	26	6 (33%)	20	18 (100%)	120	3 (17%)
52	SL2.40ch07	3670000	22	130084	19	1 (5%)	0	19	5 (23%)	22	22 (100%)	126	7 (32%)
52	SL2.40ch07	3680000	3	150513	4	1 (33%)	1 (25%)	28	1 (33%)	3	3 (100%)	162	1 (33%)
52	SL2.40ch07	3690000	9	150985	7	2 (22%)	0	15	0	8	7 (78%)	106	4 (44%)
52	SL2.40ch07	3700000	2	147799	2	0	0	20	0	1	1 (50%)	161	0
52	SL2.40ch07	3710000	4	159355	4	1 (25%)	0	19	0	3	3 (75%)	169	0
52	SL2.40ch07	3720000	11	157888	11	0	0	22	0	11	11 (100%)	159	0
52	SL2.40ch07	3730000	51	116570	58	0	0	21	8 (16%)	55	45 (88%)	176	12 (24%)
52	SL2.40ch07	3740000	29	139567	28	0	0	3	2 (7%)	29	29 (100%)	172	5 (17%)
52	SL2.40ch07	3750000	41	149355	42	0	1 (2%)	14	3 (7%)	41	38 (93%)	121	10 (24%)
52	SL2.40ch07	3760000	7	160322	7	1 (14%)	0	22	0	8	7 (100%)	160	1 (14%)
52	SL2.40ch07	3770000	4	142204	4	2 (50%)	2 (50%)	23	3 (75%)	4	4 (100%)	176	2 (50%)
52	SL2.40ch07	3780000	42	184214	39	21 (50%)	0	17	2 (5%)	16	13 (31%)	123	3 (7%)
53	SL2.40ch07	5300000	14	243594	16	14 (100%)	0	17	0	5	4 (29%)	1	0
53	SL2.40ch07	5310000	16	262890	17	14 (88%)	0	21	0	1	1 (6%)	25	0
53	SL2.40ch07	5320000	15	234836	17	15 (100%)	1 (6%)	15	1 (7%)	4	3 (20%)	11	0
53	SL2.40ch07	5330000	10	116396	11	10 (100%)	0	21	0	0	0	3	0
53	SL2.40ch07	5340000	32	331013	33	29 (91%)	1 (3%)	29	1 (3%)	8	8 (25%)	22	0
53	SL2.40ch07	5350000	15	159103	15	13 (87%)	0	20	0	3	3 (20%)	10	0
53	SL2.40ch07	5360000	27	315489	31	25 (93%)	1 (3%)	33	0	12	11 (41%)	2	0
53	SL2.40ch07	5370000	17	239582	20	17 (100%)	0	33	0	10	9 (53%)	12	0
53	SL2.40ch07	5380000	8	105110	10	8 (100%)	1 (10%)	16	1 (13%)	4	2 (25%)	4	0
53	SL2.40ch07	5390000	28	254021	28	25 (89%)	0	10	0	11	10 (36%)	19	0
53	SL2.40ch07	5400000	31	311129	29	26 (84%)	0	24	0	9	8 (26%)	63	0
53	SL2.40ch07	5410000	5	245740	5	4 (80%)	0	5	0	5	5 (100%)	56	0
53	SL2.40ch07	5420000	21	136170	29	16 (76%)	2 (7%)	18	2 (10%)	18	18 (86%)	46	0
53	SL2.40ch07	5430000	1	124250	5	1 (100%)	1 (20%)	11	0	0	0	0	0
53	SL2.40ch07	5440000	26	164305	30	24 (92%)	5 (17%)	22	5 (19%)	26	21 (81%)	35	2 (8%)
53	SL2.40ch07	5450000	6	134492	5	3 (50%)	0	12	1 (17%)	4	2 (33%)	14	0
53	SL2.40ch07	5460000	46	195802	39	22 (48%)	6 (15%)	35	5 (11%)	35	28 (61%)	209	0
54	SL2.40ch07	6760000	15	159589	18	13 (87%)	4 (22%)	49	4 (27%)	1	1 (7%)	77	0
54	SL2.40ch07	6770000	20	198177	21	12 (60%)	2 (10%)	41	1 (5%)	0	0	8	0
54	SL2.40ch07	6780000	22	164476	40	18 (82%)	6 (15%)	53	4 (18%)	2	1 (5%)	3	0
54	SL2.40ch07	6790000	5	114696	2	0	0	17	0	1	1 (20%)	0	0
54	SL2.40ch07	6800000	6	158374	10	5 (83%)	2 (20%)	56	2 (33%)	1	1 (17%)	1	0
54	SL2.40ch07	6810000	17	179846	44	11 (65%)	3 (7%)	28	0	2	2 (12%)	20	0
54	SL2.40ch07	6820000	50	159811	95	40 (80%)	5 (5%)	50	4 (8%)	4	3 (6%)	54	4 (8%)
54	SL2.40ch07	6830000	8	167134	2	2 (25%)	0	13	0	6	2 (25%)	34	1 (13%)
54	SL2.40ch07	6840000	1	166394	1	0	0	48	0	1	1 (100%)	0	0
54	SL2.40ch07	6850000	13	162552	13	7 (54%)	1 (8%)	51	3 (23%)	3	3 (23%)	12	1 (8%)
55	SL2.40ch07	19800000	21	154486	21	20 (95%)	1 (5%)	20	1 (5%)	21	21 (100%)	0	0
55	SL2.40ch07	19810000	54	226586	56	51 (94%)	0	52	0	57	50 (93%)	1	0
55	SL2.40ch07	19820000	44	183480	50	44 (100%)	0	44	0	56	43 (98%)	0	0
55	SL2.40ch07	19830000	14	212368	13	8 (57%)	0	5	0	3	0	0	0
55	SL2.40ch07	19840000	43	237453	43	33 (77%)	0	41	1 (2%)	51	39 (91%)	1	0
55	SL2.40ch07	19850000	46	204673	45	43 (93%)	1 (2%)	64	1 (2%)	54	44 (96%)	0	0
55	SL2.40ch07	19860000	59	277741	50	42 (71%)	0	47	1 (2%)	66	57 (97%)	0	0
55	SL2.40ch07	19870000	33	174727	39	30 (91%)	0	40	0	50	32 (97%)	0	0
55	SL2.40ch07	19880000	94	313343	90	83 (88%)	0	81	0	81	76 (81%)	1	1 (1%)
55	SL2.40ch07	19890000	21	136160	24	18 (86%)	0	11	0	20	15 (71%)	0	0
55	SL2.40ch07	19900000	75	320064	68	65 (87%)	0	54	0	78	73 (97%)	1	0
55	SL2.40ch07	19910000	17	126167	16	15 (88%)	0	9	0	19	16 (94%)	0	0
56	SL2.40ch07	54910000	11	156785	18	8 (73%)	5 (28%)	20	5 (45%)	6	0	201	6 (55%)
56	SL2.40ch07	54920000	41	153434	43	38 (93%)	5 (12%)	29	5 (12%)	24	0	262	5 (12%)
56	SL2.40ch07	54930000	47	150635	46	45 (96%)	13 (28%)	32	13 (28%)	21	0	242	8 (17%)
56	SL2.40ch07	54940000	39	122411	44	39 (100%)	8 (18%)	15	8 (21%)	12	0	86	5 (13%)
56	SL2.40ch07	54950000	69	150155	72	67 (97%)	22 (31%)	31	22 (32%)	9	0	34	4 (6%)
56	SL2.40ch07	54960000	13	110650	14	12 (92%)	2 (14%)	16	2 (15%)	3	0	47	0
57	SL2.40ch07	57050000	37	135016	0	0	0	15	11 (30%)	33	0	151	8 (22%)
57	SL2.40ch07	57060000	61	158619	3	1 (2%)	0	18	8 (13%)	44	0	62	3 (5%)
57	SL2.40ch07	57070000	39	138778	0	0	0	29	12 (31%)	41	0	162	6 (15%)
57	SL2.40ch07	57080000	35	120749	0	0	0	16	15 (43%)	27	0	148	8 (23%)
57	SL2.40ch07	57090000	21	136113	0	0	0	11	10 (48%)	21	0	162	10 (48%)
57	SL2.40ch07	57100000	27	147172	0	0	0	14	14 (52%)	27	0	197	7 (26%)
57	SL2.40ch07	57110000	61	147169	0	0	0	23	19 (31%)	53	7 (11%)	135	17 (28%)
57	SL2.40ch07	57120000	104	139143	8	5 (5%)	2 (25%)	62	46 (44%)	72	13 (13%)	122	30 (29%)
57	SL2.40ch07	57130000	26	100426	0	0	0	18	13 (50%)	26	0	104	10 (38%)
57	SL2.40ch07	57140000	39	105137	3	1 (3%)	0	19	13 (33%)	34	1 (3%)	67	3 (8%)
57	SL2.40ch07	57150000	27	63407	2	2 (7%)	0	20	12 (44%)	25	0	39	4 (15%)
57	SL2.40ch07	57160000	56	126698	0	0	0	29	26 (46%)	55	2 (4%)	112	9 (16%)
57	SL2.40ch07	57170000	56	128514	1	1 (2%)	0	18	13 (23%)	46	0	164	10 (18%)
57	SL2.40ch07	57180000	46	124314	0	0	0	20	14 (30%)	48	0	176	17 (37%)
57	SL2.40ch07	57190000	82	133034	1	1 (1%)	0	22	14 (17%)	74	0	78	2 (2%)
57	SL2.40ch07	57200000	70	129864	1	1 (1%)	0	19	15 (21%)	68	0	113	14 (20%)
57	SL2.40ch07	57210000	77	127001	1	1 (1%)	0	38	31 (40%)	81	1 (1%)	216	30 (39%)
57	SL2.40ch07	57220000	9	14781	2	0	0	12	5 (56%)	11	0	13	0
57	SL2.40ch07	57230000	41	73196	1	0	0	19	14 (34%)	39	0	65	5 (12%)
57	SL2.40ch07	57240000	26	145098	3	1 (4%)	0	19	14 (54%)	27	1 (4%)	221	8 (31%)
57	SL2.40ch07	57250000	42	135740	1	0	0	17	13 (31%)	41	0	202	13 (31%)
57	SL2.40ch07	57260000	30	117280	1	1 (3%)	1 (100%)	17	12 (40%)	20	1 (3%)	80	8 (27%)
57	SL2.40ch07	57270000	30	146411	0	0	0	11	9 (30%)	29	1 (3%)	147	11 (37%)
57	SL2.40ch07	57280000	70	140878	0	0	0	27	25 (36%)	62	0	96	10 (14%)
57	SL2.40ch07	57290000	70	119128	2	0	0	32	28 (40%)	70	0	86	7 (10%)
57	SL2.40ch07	57300000	70	149111	5	2 (3%)	0	21	16 (23%)	31	1 (1%)	0	0
57	SL2.40ch07	57310000	68	88341	0	0	0	15	12 (18%)	58	0	48	6 (9%)
57	SL2.40ch07	57320000	19	43408	0	0	0	13	12 (63%)	19	0	43	2 (11%)
57	SL2.40ch07	57330000	8	48974	0	0	0	8	7 (88%)	8	0	57	0
57	SL2.40ch07	57340000	34	125658	0	0	0	18	16 (47%)	24	0	34	3 (9%)
57	SL2.40ch07	57350000	66	106960	2	0	0	43	29 (44%)	24	1 (2%)	81	10 (15%)
57	SL2.40ch07	57360000	49	142896	5	2 (4%)	1 (20%)	24	21 (43%)	49	1 (2%)	188	12 (24%)
57	SL2.40ch07	57370000	47	156631	0	0	0	22	14 (30%)	50	13 (28%)	198	10 (21%)
57	SL2.40ch07	57380000	37	141349	0	0	0	20	18 (49%)	40	37 (100%)	134	10 (27%)
57	SL2.40ch07	57390000	11	145728	0	0	0	5	3 (27%)	11	11 (100%)	150	3 (27%)
57	SL2.40ch07	57400000	34	128174	0	0	0	17	15 (44%)	36	32 (94%)	138	11 (32%)
57	SL2.40ch07	57410000	68	151728	0	0	0	17	16 (24%)	62	59 (87%)	152	19 (28%)
57	SL2.40ch07	57420000	27	142290	5	0	0	12	11 (41%)	27	27 (100%)	126	10 (37%)
57	SL2.40ch07	57430000	40	143826	0	0	0	19	16 (40%)	36	35 (88%)	147	9 (23%)
57	SL2.40ch07	57440000	36	154701	0	0	0	22	21 (58%)	36	32 (89%)	136	5 (14%)
57	SL2.40ch07	57450000	37	139638	0	0	0	14	13 (35%)	21	18 (49%)	48	2 (5%)
57	SL2.40ch07	57460000	45	162652	15	6 (13%)	1 (7%)	21	19 (42%)	11	8 (18%)	16	0
57	SL2.40ch07	57470000	48	136146	3	1 (2%)	1 (33%)	38	31 (65%)	32	32 (67%)	1	0
57	SL2.40ch07	57480000	47	151917	0	0	0	28	25 (53%)	27	25 (53%)	84	2 (4%)
57	SL2.40ch07	57490000	37	151544	0	0	0	20	19 (51%)	16	15 (41%)	104	4 (11%)
57	SL2.40ch07	57500000	43	141338	0	0	0	24	20 (47%)	18	18 (42%)	35	1 (2%)
57	SL2.40ch07	57510000	36	150178	1	0	0	25	25 (69%)	23	20 (56%)	67	4 (11%)
57	SL2.40ch07	57520000	33	146883	1	1 (3%)	0	16	16 (48%)	15	15 (45%)	71	5 (15%)
57	SL2.40ch07	57530000	39	114217	1	0	0	27	23 (59%)	17	14 (36%)	35	4 (10%)
57	SL2.40ch07	57540000	44	129902	0	0	0	32	29 (66%)	19	17 (39%)	44	4 (9%)
57	SL2.40ch07	57550000	50	145996	1	0	0	30	29 (58%)	29	28 (56%)	77	4 (8%)
57	SL2.40ch07	57560000	40	137630	1	0	0	27	22 (55%)	13	13 (33%)	25	2 (5%)
57	SL2.40ch07	57570000	58	143333	1	1 (2%)	1 (100%)	38	31 (53%)	28	24 (41%)	16	0
57	SL2.40ch07	57580000	56	133345	2	0	0	42	36 (64%)	26	26 (46%)	51	3 (5%)
57	SL2.40ch07	57590000	57	78085	15	1 (2%)	1 (7%)	34	19 (33%)	42	36 (63%)	0	0
57	SL2.40ch07	57600000	44	101763	1	1 (2%)	1 (100%)	31	20 (45%)	3	2 (5%)	0	0
57	SL2.40ch07	57610000	92	88680	1	1 (1%)	1 (100%)	63	51 (55%)	103	90 (98%)	0	0
57	SL2.40ch07	57620000	30	27509	0	0	0	19	14 (47%)	32	27 (90%)	0	0
57	SL2.40ch07	57630000	16	149588	1	1 (6%)	0	11	7 (44%)	17	16 (100%)	168	5 (31%)
57	SL2.40ch07	57640000	54	148051	0	0	0	26	18 (33%)	40	37 (69%)	141	8 (15%)
57	SL2.40ch07	57650000	48	139674	0	0	0	11	9 (19%)	50	45 (94%)	85	5 (10%)
57	SL2.40ch07	57660000	55	105495	1	0	0	13	4 (7%)	62	53 (96%)	41	5 (9%)
57	SL2.40ch07	57670000	62	146120	1	0	0	27	24 (39%)	61	59 (95%)	151	10 (16%)
57	SL2.40ch07	57680000	64	108572	2	1 (2%)	0	37	30 (47%)	62	56 (88%)	49	4 (6%)
57	SL2.40ch07	57690000	35	114233	2	0	0	15	9 (26%)	37	31 (89%)	143	14 (40%)
57	SL2.40ch07	57700000	48	129054	3	1 (2%)	0	28	18 (38%)	29	23 (48%)	46	2 (4%)
57	SL2.40ch07	57710000	70	91894	0	0	0	42	30 (43%)	46	31 (44%)	131	14 (20%)
57	SL2.40ch07	57720000	13	111459	0	0	0	8	5 (38%)	19	13 (100%)	154	5 (38%)
57	SL2.40ch07	57730000	65	129284	1	1 (2%)	0	23	15 (23%)	69	57 (88%)	132	18 (28%)
57	SL2.40ch07	57740000	70	142013	0	0	0	13	5 (7%)	76	67 (96%)	135	14 (20%)
57	SL2.40ch07	57750000	27	31009	2	0	0	20	14 (52%)	29	22 (81%)	56	10 (37%)
57	SL2.40ch07	57760000	33	95789	2	1 (3%)	0	14	12 (36%)	36	30 (91%)	79	7 (21%)
57	SL2.40ch07	57770000	51	122521	1	0	0	13	8 (16%)	49	41 (80%)	83	12 (24%)
57	SL2.40ch07	57780000	96	142157	0	0	0	47	38 (40%)	99	87 (91%)	18	2 (2%)
57	SL2.40ch07	57790000	31	31333	0	0	0	19	10 (32%)	19	17 (55%)	7	0
57	SL2.40ch07	57800000	55	127873	0	0	0	26	20 (36%)	59	48 (87%)	158	12 (22%)
57	SL2.40ch07	57810000	12	5466	3	0	0	5	2 (17%)	10	7 (58%)	10	2 (17%)
57	SL2.40ch07	57820000	88	83676	6	2 (2%)	1 (17%)	56	28 (32%)	78	57 (65%)	131	20 (23%)
57	SL2.40ch07	57830000	46	147924	8	3 (7%)	0	16	14 (30%)	45	38 (83%)	170	13 (28%)
57	SL2.40ch07	57840000	65	139896	1	1 (2%)	0	18	14 (22%)	71	65 (100%)	95	5 (8%)
57	SL2.40ch07	57850000	23	144764	0	0	0	6	5 (22%)	16	16 (70%)	80	4 (17%)
57	SL2.40ch07	57860000	24	136639	5	0	0	8	7 (29%)	13	12 (50%)	78	3 (13%)
57	SL2.40ch07	57870000	40	150732	37	4 (10%)	6 (16%)	32	16 (40%)	40	36 (90%)	179	18 (45%)
57	SL2.40ch07	57880000	86	122338	1	0	0	18	8 (9%)	96	85 (99%)	217	39 (45%)
57	SL2.40ch07	57890000	88	83816	0	0	0	14	8 (9%)	90	80 (91%)	168	38 (43%)
57	SL2.40ch07	57900000	11	35953	0	0	0	12	0	9	8 (73%)	22	0
57	SL2.40ch07	57910000	49	124786	0	0	0	43	14 (29%)	14	11 (22%)	64	6 (12%)
57	SL2.40ch07	57920000	22	74443	0	0	0	30	6 (27%)	21	14 (64%)	51	7 (32%)
57	SL2.40ch07	57930000	14	32681	0	0	0	8	2 (14%)	15	14 (100%)	37	2 (14%)
57	SL2.40ch07	57940000	64	117098	11	9 (14%)	1 (9%)	30	19 (30%)	61	48 (75%)	114	11 (17%)
57	SL2.40ch07	57950000	41	73285	2	0	0	26	21 (51%)	42	32 (78%)	78	7 (17%)
57	SL2.40ch07	57960000	44	157232	3	3 (7%)	0	31	12 (27%)	45	43 (98%)	150	7 (16%)
57	SL2.40ch07	57970000	35	119659	2	2 (6%)	1 (50%)	24	14 (40%)	35	34 (97%)	82	6 (17%)
57	SL2.40ch07	57980000	32	134511	0	0	0	10	5 (16%)	34	32 (100%)	113	4 (13%)
57	SL2.40ch07	57990000	8	132525	0	0	0	11	1 (13%)	8	8 (100%)	184	1 (13%)
57	SL2.40ch07	58000000	76	243641	2	0	0	28	13 (17%)	64	57 (75%)	87	2 (3%)
57	SL2.40ch07	58010000	33	98377	1	0	0	24	7 (21%)	37	29 (88%)	66	3 (9%)
57	SL2.40ch07	58020000	41	140078	0	0	0	16	12 (29%)	43	41 (100%)	110	5 (12%)
57	SL2.40ch07	58030000	32	148349	1	0	0	22	19 (59%)	32	24 (75%)	178	6 (19%)
57	SL2.40ch07	58040000	35	120724	0	0	0	29	14 (40%)	39	32 (91%)	190	12 (34%)
57	SL2.40ch07	58050000	34	129324	1	0	0	20	12 (35%)	23	19 (56%)	129	5 (15%)
57	SL2.40ch07	58060000	69	101774	0	0	0	22	15 (22%)	61	52 (75%)	123	10 (14%)
57	SL2.40ch07	58070000	66	87428	3	0	0	23	19 (29%)	59	49 (74%)	68	7 (11%)
57	SL2.40ch07	58080000	85	155971	0	0	0	35	30 (35%)	83	82 (96%)	64	6 (7%)
57	SL2.40ch07	58090000	74	142793	0	0	0	34	26 (35%)	75	64 (86%)	124	6 (8%)
57	SL2.40ch07	58100000	42	140589	1	0	0	24	16 (38%)	32	27 (64%)	86	7 (17%)
57	SL2.40ch07	58110000	28	100390	0	0	0	13	11 (39%)	28	27 (96%)	110	6 (21%)
57	SL2.40ch07	58120000	45	127272	0	0	0	19	14 (31%)	48	39 (87%)	103	9 (20%)
57	SL2.40ch07	58130000	41	158305	1	1 (2%)	0	22	19 (46%)	47	37 (90%)	178	9 (22%)
57	SL2.40ch07	58140000	54	137666	0	0	0	24	19 (35%)	65	53 (98%)	149	5 (9%)
57	SL2.40ch07	58150000	45	141439	0	0	0	17	8 (18%)	61	45 (100%)	126	9 (20%)
57	SL2.40ch07	58160000	92	147693	0	0	0	16	15 (16%)	99	88 (96%)	149	20 (22%)
57	SL2.40ch07	58170000	37	115528	0	0	0	24	17 (46%)	45	36 (97%)	156	13 (35%)
57	SL2.40ch07	58180000	35	138334	0	0	0	12	8 (23%)	39	35 (100%)	162	11 (31%)
57	SL2.40ch07	58190000	20	138555	0	0	0	10	5 (25%)	21	20 (100%)	149	4 (20%)
57	SL2.40ch07	58200000	59	153632	1	1 (2%)	0	20	10 (17%)	61	58 (98%)	150	12 (20%)
57	SL2.40ch07	58210000	37	84676	0	0	0	30	13 (35%)	37	30 (81%)	98	10 (27%)
57	SL2.40ch07	58220000	16	34607	0	0	0	2	2 (13%)	16	13 (81%)	50	8 (50%)
57	SL2.40ch07	58230000	53	100970	1	1 (2%)	1 (100%)	20	12 (23%)	72	45 (85%)	170	16 (30%)
57	SL2.40ch07	58240000	45	158939	0	0	0	17	11 (24%)	45	40 (89%)	140	10 (22%)
57	SL2.40ch07	58250000	35	143369	0	0	0	15	13 (37%)	39	33 (94%)	145	11 (31%)
57	SL2.40ch07	58260000	46	136723	1	0	0	27	24 (52%)	52	46 (100%)	175	8 (17%)
57	SL2.40ch07	58270000	48	122049	0	0	0	17	16 (33%)	55	48 (100%)	139	10 (21%)
57	SL2.40ch07	58280000	65	140471	0	0	0	18	14 (22%)	69	64 (98%)	144	12 (18%)
57	SL2.40ch07	58290000	70	126331	1	0	0	15	10 (14%)	80	61 (87%)	120	12 (17%)
57	SL2.40ch07	58300000	31	152308	0	0	0	14	10 (32%)	31	31 (100%)	138	7 (23%)
57	SL2.40ch07	58310000	50	154823	0	0	0	21	17 (34%)	46	44 (88%)	78	1 (2%)
57	SL2.40ch07	58320000	25	90904	0	0	0	18	7 (28%)	24	19 (76%)	39	1 (4%)
57	SL2.40ch07	58330000	18	180906	1	0	0	22	1 (6%)	17	17 (94%)	85	2 (11%)
58	SL2.40ch07	59870000	10	196646	8	8 (80%)	0	19	0	8	6 (60%)	83	0
58	SL2.40ch07	59880000	7	188230	1	0	0	17	1 (14%)	0	0	49	0
58	SL2.40ch07	59890000	0	119969	1	0	0	18	0	0	0	119	0
58	SL2.40ch07	59900000	3	156787	3	0	0	27	1 (33%)	3	3 (100%)	150	0
58	SL2.40ch07	59910000	22	166476	37	5 (23%)	1 (3%)	17	3 (14%)	17	17 (77%)	43	1 (5%)
58	SL2.40ch07	59920000	24	157305	61	11 (46%)	1 (2%)	18	1 (4%)	34	23 (96%)	172	6 (25%)
58	SL2.40ch07	59930000	1	156573	2	1 (100%)	0	21	0	1	1 (100%)	100	0
58	SL2.40ch07	59940000	0	154855	0	0	0	14	0	0	0	112	0
58	SL2.40ch07	59950000	5	178350	6	0	0	11	0	6	5 (100%)	54	0
58	SL2.40ch07	59960000	7	86549	8	1 (14%)	1 (13%)	20	1 (14%)	9	6 (86%)	46	0
58	SL2.40ch07	59970000	15	161286	20	3 (20%)	2 (10%)	26	4 (27%)	13	12 (80%)	56	1 (7%)
58	SL2.40ch07	59980000	32	157615	33	28 (88%)	2 (6%)	19	2 (6%)	33	32 (100%)	102	2 (6%)
58	SL2.40ch07	59990000	20	163989	26	12 (60%)	1 (4%)	39	1 (5%)	21	20 (100%)	139	2 (10%)
58	SL2.40ch07	60000000	4	163932	5	0	0	17	1 (25%)	4	2 (50%)	131	1 (25%)
58	SL2.40ch07	60010000	6	154687	6	0	0	70	1 (17%)	6	6 (100%)	160	1 (17%)
58	SL2.40ch07	60020000	9	150493	10	2 (22%)	1 (10%)	31	6 (67%)	10	8 (89%)	138	2 (22%)
58	SL2.40ch07	60030000	31	142481	28	0	0	9	1 (3%)	32	31 (100%)	170	13 (42%)
58	SL2.40ch07	60040000	32	142599	31	0	0	8	6 (19%)	33	31 (97%)	159	18 (56%)
58	SL2.40ch07	60050000	12	165571	13	1 (8%)	0	31	1 (8%)	12	11 (92%)	146	3 (25%)
59	SL2.40ch07	60550000	12	163717	2	2 (17%)	1 (50%)	23	2 (17%)	0	0	92	0
59	SL2.40ch07	60560000	2	170894	0	0	0	33	1 (50%)	0	0	198	1 (50%)
59	SL2.40ch07	60570000	4	146151	1	1 (25%)	1 (100%)	32	1 (25%)	2	1 (25%)	155	0
59	SL2.40ch07	60580000	11	148651	0	0	0	11	1 (9%)	0	0	149	1 (9%)
59	SL2.40ch07	60590000	10	145968	0	0	0	24	1 (10%)	0	0	171	5 (50%)
59	SL2.40ch07	60600000	5	162727	0	0	0	16	0	0	0	130	0
59	SL2.40ch07	60610000	1	144707	0	0	0	17	1 (100%)	0	0	149	1 (100%)
59	SL2.40ch07	60620000	4	146769	0	0	0	23	0	0	0	109	0
59	SL2.40ch07	60630000	34	146109	1	0	0	27	7 (21%)	0	0	115	4 (12%)
59	SL2.40ch07	60640000	12	168843	1	0	0	16	2 (17%)	0	0	119	1 (8%)
60	SL2.40ch07	60940000	31	152328	30	29 (94%)	6 (20%)	16	6 (19%)	30	28 (90%)	86	5 (16%)
60	SL2.40ch07	60950000	58	104476	75	58 (100%)	34 (45%)	45	28 (48%)	64	51 (88%)	196	14 (24%)
60	SL2.40ch07	60960000	38	128999	46	28 (74%)	5 (11%)	11	6 (16%)	41	27 (71%)	124	14 (37%)
60	SL2.40ch07	60970000	103	132111	0	0	0	11	5 (5%)	0	0	244	32 (31%)
60	SL2.40ch07	60980000	18	160977	6	1 (6%)	1 (17%)	17	2 (11%)	8	1 (6%)	78	2 (11%)
61	SL2.40ch07	62710000	32	164474	1	1 (3%)	1 (100%)	16	9 (28%)	1	1 (3%)	89	2 (6%)
61	SL2.40ch07	62720000	44	142755	1	0	0	21	18 (41%)	0	0	163	13 (30%)
61	SL2.40ch07	62730000	37	147790	0	0	0	18	17 (46%)	0	0	171	16 (43%)
61	SL2.40ch07	62740000	26	143931	2	2 (8%)	1 (50%)	14	9 (35%)	3	2 (8%)	167	4 (15%)
61	SL2.40ch07	62750000	23	129445	1	1 (4%)	1 (100%)	14	12 (52%)	0	0	138	6 (26%)
61	SL2.40ch07	62760000	59	218907	16	5 (8%)	2 (13%)	21	15 (25%)	4	2 (3%)	92	7 (12%)
61	SL2.40ch07	62770000	27	105321	4	1 (4%)	0	10	9 (33%)	1	0	33	4 (15%)
61	SL2.40ch07	62780000	38	146208	0	0	0	19	15 (39%)	0	0	182	13 (34%)
61	SL2.40ch07	62790000	29	156722	0	0	0	11	6 (21%)	0	0	191	14 (48%)
61	SL2.40ch07	62800000	27	148488	2	1 (4%)	0	16	3 (11%)	2	1 (4%)	186	10 (37%)
61	SL2.40ch07	62810000	64	119720	0	0	0	22	13 (20%)	0	0	88	3 (5%)
61	SL2.40ch07	62820000	66	147304	0	0	0	21	18 (27%)	0	0	134	12 (18%)
61	SL2.40ch07	62830000	76	133375	0	0	0	30	26 (34%)	0	0	117	17 (22%)
62	SL2.40ch08	190000	40	144065	44	40 (100%)	6 (14%)	30	6 (15%)	46	39 (98%)	141	13 (33%)
62	SL2.40ch08	200000	18	146310	18	18 (100%)	8 (44%)	21	8 (44%)	18	17 (94%)	180	8 (44%)
62	SL2.40ch08	210000	67	110152	83	67 (100%)	16 (19%)	24	16 (24%)	74	62 (93%)	102	12 (18%)
62	SL2.40ch08	220000	23	129665	23	23 (100%)	9 (39%)	22	9 (39%)	23	23 (100%)	144	11 (48%)
62	SL2.40ch08	230000	37	136752	40	36 (97%)	6 (15%)	21	6 (16%)	40	37 (100%)	150	9 (24%)
62	SL2.40ch08	240000	47	110923	52	46 (98%)	16 (31%)	22	16 (34%)	52	47 (100%)	165	28 (60%)
63	SL2.40ch08	920000	21	155150	22	20 (95%)	6 (27%)	18	6 (29%)	22	21 (100%)	171	8 (38%)
63	SL2.40ch08	930000	66	143257	70	64 (97%)	11 (16%)	25	11 (17%)	69	65 (98%)	115	6 (9%)
63	SL2.40ch08	940000	25	26572	67	16 (64%)	4 (6%)	23	2 (8%)	18	11 (44%)	17	1 (4%)
63	SL2.40ch08	950000	25	114753	38	22 (88%)	8 (21%)	23	8 (32%)	28	22 (88%)	122	7 (28%)
63	SL2.40ch08	960000	11	154796	14	11 (100%)	1 (7%)	20	1 (9%)	13	11 (100%)	207	2 (18%)
63	SL2.40ch08	970000	2	146895	3	2 (100%)	0	18	0	3	2 (100%)	153	1 (50%)
63	SL2.40ch08	980000	43	116839	47	40 (93%)	12 (26%)	25	13 (30%)	40	36 (84%)	156	7 (16%)
64	SL2.40ch08	1290000	20	168311	2	0	1 (50%)	20	4 (20%)	1	0	115	2 (10%)
64	SL2.40ch08	1300000	41	118258	2	0	0	16	7 (17%)	2	0	88	6 (15%)
64	SL2.40ch08	1310000	46	109213	0	0	0	11	3 (7%)	1	0	75	6 (13%)
64	SL2.40ch08	1320000	58	146291	0	0	0	19	6 (10%)	0	0	95	7 (12%)
64	SL2.40ch08	1330000	11	130347	0	0	0	17	1 (9%)	0	0	99	3 (27%)
65	SL2.40ch08	2850000	11	137744	8	7 (64%)	1 (13%)	18	1 (9%)	8	7 (64%)	180	3 (27%)
65	SL2.40ch08	2860000	4	19529	4	4 (100%)	0	2	0	4	4 (100%)	11	0
65	SL2.40ch08	2870000	5	117028	5	5 (100%)	1 (20%)	7	1 (20%)	5	3 (60%)	61	1 (20%)
65	SL2.40ch08	2880000	11	139329	8	4 (36%)	0	15	1 (9%)	8	4 (36%)	118	3 (27%)
65	SL2.40ch08	2890000	7	157217	4	2 (29%)	0	16	0	4	2 (29%)	98	1 (14%)
65	SL2.40ch08	2900000	5	143249	2	1 (20%)	0	19	0	1	0	73	0
65	SL2.40ch08	2910000	2	37989	0	0	0	7	0	0	0	33	0
65	SL2.40ch08	2920000	12	136109	0	0	0	36	6 (50%)	0	0	147	5 (42%)
65	SL2.40ch08	2930000	40	117374	0	0	0	26	4 (10%)	0	0	148	12 (30%)
65	SL2.40ch08	2940000	2	153404	0	0	0	15	0	0	0	112	1 (50%)
65	SL2.40ch08	2950000	11	154011	9	9 (82%)	2 (22%)	15	2 (18%)	7	7 (64%)	53	0
66	SL2.40ch08	3240000	34	146448	49	34 (100%)	7 (14%)	33	6 (18%)	43	33 (97%)	8	1 (3%)
66	SL2.40ch08	3250000	50	157331	52	49 (98%)	10 (19%)	27	10 (20%)	53	50 (100%)	73	5 (10%)
66	SL2.40ch08	3260000	39	142929	43	39 (100%)	4 (9%)	13	4 (10%)	44	39 (100%)	160	20 (51%)
66	SL2.40ch08	3270000	26	147216	30	26 (100%)	5 (17%)	25	5 (19%)	31	26 (100%)	158	4 (15%)
66	SL2.40ch08	3280000	4	144593	4	4 (100%)	0	26	0	5	4 (100%)	63	0
66	SL2.40ch08	3290000	3	70576	2	2 (67%)	0	18	0	1	1 (33%)	10	0
66	SL2.40ch08	3300000	0	163435	0	0	0	34	0	0	0	206	0
66	SL2.40ch08	3310000	16	148741	24	16 (100%)	8 (33%)	39	5 (31%)	24	16 (100%)	121	4 (25%)
67	SL2.40ch08	3370000	42	149002	46	41 (98%)	5 (11%)	31	5 (12%)	33	28 (67%)	187	12 (29%)
67	SL2.40ch08	3380000	20	129382	21	20 (100%)	6 (29%)	22	6 (30%)	20	19 (95%)	153	8 (40%)
67	SL2.40ch08	3390000	45	155579	48	44 (98%)	8 (17%)	32	8 (18%)	55	44 (98%)	136	7 (16%)
67	SL2.40ch08	3400000	12	156464	12	12 (100%)	2 (17%)	16	2 (17%)	12	12 (100%)	183	3 (25%)
67	SL2.40ch08	3410000	6	155080	6	6 (100%)	0	2	0	6	6 (100%)	191	1 (17%)
67	SL2.40ch08	3420000	9	162074	10	9 (100%)	0	9	0	6	5 (56%)	74	1 (11%)
67	SL2.40ch08	3430000	79	147724	83	75 (95%)	10 (12%)	14	8 (10%)	88	77 (97%)	159	19 (24%)
67	SL2.40ch08	3440000	5	13744	14	5 (100%)	0	3	0	8	5 (100%)	15	1 (20%)
67	SL2.40ch08	3450000	73	155356	75	72 (99%)	6 (8%)	17	6 (8%)	75	68 (93%)	184	25 (34%)
67	SL2.40ch08	3460000	6	160271	8	6 (100%)	0	32	0	7	5 (83%)	15	1 (17%)
67	SL2.40ch08	3470000	3	167604	3	3 (100%)	0	53	0	3	3 (100%)	57	0
67	SL2.40ch08	3480000	7	44882	11	5 (71%)	0	9	0	5	3 (43%)	0	0
67	SL2.40ch08	3490000	10	154883	10	10 (100%)	0	29	0	10	10 (100%)	53	1 (10%)
68	SL2.40ch08	25830000	28	153404	29	22 (79%)	0	44	0	30	20 (71%)	187	0
68	SL2.40ch08	25840000	10	170919	4	4 (40%)	1 (25%)	47	2 (20%)	6	2 (20%)	46	0
68	SL2.40ch08	25850000	1	124438	0	0	0	73	0	0	0	276	0
68	SL2.40ch08	25860000	0	167658	0	0	0	37	0	0	0	49	0
68	SL2.40ch08	25870000	0	122935	2	0	0	15	0	0	0	17	0
68	SL2.40ch08	25880000	0	58909	0	0	0	27	0	0	0	15	0
68	SL2.40ch08	25890000	12	165747	14	6 (50%)	1 (7%)	30	2 (17%)	17	10 (83%)	36	2 (17%)
68	SL2.40ch08	25900000	24	189190	25	13 (54%)	3 (12%)	43	3 (13%)	26	21 (88%)	89	0
68	SL2.40ch08	25910000	0	155249	0	0	0	54	0	0	0	26	0
68	SL2.40ch08	25920000	1	147804	0	0	0	76	0	0	0	15	0
68	SL2.40ch08	25930000	14	164317	38	12 (86%)	4 (11%)	65	1 (7%)	2	2 (14%)	63	1 (7%)
68	SL2.40ch08	25940000	10	149360	35	9 (90%)	2 (6%)	53	1 (10%)	0	0	116	0
68	SL2.40ch08	25950000	2	148526	14	2 (100%)	0	55	0	0	0	64	0
68	SL2.40ch08	25960000	33	214110	55	30 (91%)	4 (7%)	46	2 (6%)	10	8 (24%)	80	0
68	SL2.40ch08	25970000	33	178782	53	23 (70%)	4 (8%)	57	3 (9%)	7	7 (21%)	69	5 (15%)
69	SL2.40ch08	40950000	27	126390	22	8 (30%)	0	65	2 (7%)	14	7 (26%)	1	1 (4%)
69	SL2.40ch08	40960000	12	49563	11	5 (42%)	1 (9%)	36	1 (8%)	6	3 (25%)	0	0
69	SL2.40ch08	40970000	9	32062	19	7 (78%)	0	11	0	3	1 (11%)	0	0
69	SL2.40ch08	40980000	23	41985	32	17 (74%)	3 (9%)	44	2 (9%)	13	8 (35%)	0	0
69	SL2.40ch08	40990000	34	94264	73	24 (71%)	6 (8%)	102	2 (6%)	25	16 (47%)	0	0
69	SL2.40ch08	41000000	12	77845	28	9 (75%)	0	52	1 (8%)	13	6 (50%)	3	0
70	SL2.40ch08	55090000	10	126036	0	0	0	32	1 (10%)	6	5 (50%)	10	0
70	SL2.40ch08	55100000	1	1095	0	0	0	1	1 (100%)	0	0	0	0
70	SL2.40ch08	55110000	23	143487	3	1 (4%)	0	36	4 (17%)	16	14 (61%)	48	1 (4%)
70	SL2.40ch08	55120000	43	157984	1	1 (2%)	0	31	9 (21%)	46	41 (95%)	164	17 (40%)
70	SL2.40ch08	55130000	17	158945	0	0	0	12	3 (18%)	15	15 (88%)	115	4 (24%)
70	SL2.40ch08	55140000	1	155605	0	0	0	8	0	1	1 (100%)	141	1 (100%)
70	SL2.40ch08	55150000	27	150217	0	0	0	23	7 (26%)	30	27 (100%)	133	6 (22%)
71	SL2.40ch08	55570000	14	195299	0	0	0	24	0	0	0	71	2 (14%)
71	SL2.40ch08	55580000	82	259375	0	0	0	16	0	0	0	133	14 (17%)
71	SL2.40ch08	55590000	93	252707	0	0	0	28	0	0	0	135	13 (14%)
71	SL2.40ch08	55600000	70	158338	9	2 (3%)	1 (11%)	19	1 (1%)	0	0	122	6 (9%)
71	SL2.40ch08	55610000	140	289741	36	13 (9%)	3 (8%)	34	4 (3%)	0	0	158	31 (22%)
71	SL2.40ch08	55620000	45	150337	0	0	0	13	0	1	0	46	5 (11%)
71	SL2.40ch08	55630000	55	172392	19	3 (5%)	0	33	0	0	0	105	8 (15%)
71	SL2.40ch08	55640000	15	162962	9	1 (7%)	0	35	1 (7%)	1	0	107	0
71	SL2.40ch08	55650000	52	169718	0	0	0	12	0	1	0	127	18 (35%)
72	SL2.40ch08	60000000	10	103464	16	4 (40%)	1 (6%)	11	0	3	2 (20%)	28	1 (10%)
72	SL2.40ch08	60010000	6	84975	12	4 (67%)	0	10	0	3	1 (17%)	11	0
72	SL2.40ch08	60020000	10	155612	36	8 (80%)	15 (42%)	32	2 (20%)	35	8 (80%)	145	3 (30%)
72	SL2.40ch08	60030000	8	145577	21	3 (38%)	6 (29%)	17	2 (25%)	21	3 (38%)	192	3 (38%)
72	SL2.40ch08	60040000	45	144240	45	40 (89%)	11 (24%)	22	12 (27%)	45	41 (91%)	189	14 (31%)
72	SL2.40ch08	60050000	43	169910	49	37 (86%)	5 (10%)	18	5 (12%)	46	39 (91%)	129	7 (16%)
72	SL2.40ch08	60060000	10	140266	2	0	0	28	0	8	0	136	0
73	SL2.40ch08	61410000	11	148348	11	11 (100%)	1 (9%)	19	1 (9%)	19	11 (100%)	178	4 (36%)
73	SL2.40ch08	61420000	7	147025	7	7 (100%)	0	20	0	7	7 (100%)	189	0
73	SL2.40ch08	61430000	6	167177	9	5 (83%)	2 (22%)	13	1 (17%)	7	5 (83%)	127	3 (50%)
73	SL2.40ch08	61440000	34	137991	34	34 (100%)	4 (12%)	20	4 (12%)	34	32 (94%)	172	17 (50%)
73	SL2.40ch08	61450000	23	146505	23	23 (100%)	7 (30%)	21	7 (30%)	23	23 (100%)	175	13 (57%)
73	SL2.40ch08	61460000	31	155688	38	30 (97%)	9 (24%)	28	8 (26%)	36	31 (100%)	133	9 (29%)
73	SL2.40ch08	61470000	24	161220	24	24 (100%)	3 (13%)	17	3 (13%)	24	24 (100%)	135	5 (21%)
73	SL2.40ch08	61480000	11	151117	12	11 (100%)	3 (25%)	12	3 (27%)	12	11 (100%)	164	2 (18%)
73	SL2.40ch08	61490000	13	130896	14	13 (100%)	2 (14%)	14	2 (15%)	14	13 (100%)	79	1 (8%)
74	SL2.40ch09	340000	16	199740	20	2 (13%)	4 (20%)	19	0	15	12 (75%)	87	0
74	SL2.40ch09	350000	2	141654	12	0	4 (33%)	23	0	3	2 (100%)	88	0
74	SL2.40ch09	360000	0	119372	0	0	0	31	0	0	0	74	0
74	SL2.40ch09	370000	0	87168	13	0	0	22	0	0	0	47	0
74	SL2.40ch09	380000	0	155894	13	0	1 (8%)	17	0	0	0	138	0
74	SL2.40ch09	390000	20	171081	24	16 (80%)	1 (4%)	14	2 (10%)	0	0	144	5 (25%)
74	SL2.40ch09	400000	33	137731	38	31 (94%)	3 (8%)	10	3 (9%)	0	0	119	6 (18%)
74	SL2.40ch09	410000	13	141758	19	13 (100%)	4 (21%)	11	4 (31%)	0	0	164	5 (38%)
74	SL2.40ch09	420000	27	141405	29	24 (89%)	12 (41%)	15	12 (44%)	0	0	142	12 (44%)
74	SL2.40ch09	430000	34	135854	37	17 (50%)	5 (14%)	12	6 (18%)	0	0	172	11 (32%)
74	SL2.40ch09	440000	28	158806	32	25 (89%)	7 (22%)	13	7 (25%)	0	0	151	9 (32%)
74	SL2.40ch09	450000	22	148520	26	19 (86%)	6 (23%)	14	6 (27%)	0	0	147	7 (32%)
74	SL2.40ch09	460000	43	107144	53	28 (65%)	5 (9%)	10	5 (12%)	1	1 (2%)	178	17 (40%)
74	SL2.40ch09	470000	29	105054	35	26 (90%)	2 (6%)	7	2 (7%)	0	0	85	3 (10%)
74	SL2.40ch09	480000	59	83898	122	56 (95%)	17 (14%)	20	13 (22%)	0	0	149	19 (32%)
74	SL2.40ch09	490000	83	67266	179	80 (96%)	15 (8%)	20	13 (16%)	0	0	125	24 (29%)
74	SL2.40ch09	500000	26	151611	28	23 (88%)	9 (32%)	14	9 (35%)	0	0	134	9 (35%)
74	SL2.40ch09	510000	34	150248	45	27 (79%)	2 (4%)	11	2 (6%)	0	0	111	6 (18%)
74	SL2.40ch09	520000	35	133968	40	32 (91%)	2 (5%)	8	2 (6%)	0	0	144	13 (37%)
74	SL2.40ch09	530000	28	138118	29	25 (89%)	4 (14%)	13	4 (14%)	0	0	115	5 (18%)
74	SL2.40ch09	540000	11	108117	14	8 (73%)	2 (14%)	36	2 (18%)	0	0	130	1 (9%)
74	SL2.40ch09	550000	17	157414	21	13 (76%)	0	53	0	0	0	198	8 (47%)
74	SL2.40ch09	560000	7	114842	7	2 (29%)	1 (14%)	30	1 (14%)	0	0	54	4 (57%)
74	SL2.40ch09	570000	17	153557	17	12 (71%)	4 (24%)	17	3 (18%)	1	1 (6%)	150	6 (35%)
74	SL2.40ch09	580000	8	167582	16	8 (100%)	2 (13%)	12	2 (25%)	2	2 (25%)	162	5 (63%)
74	SL2.40ch09	590000	2	168549	5	1 (50%)	0	15	0	0	0	179	1 (50%)
74	SL2.40ch09	600000	0	176331	20	0	0	18	0	4	0	190	0
74	SL2.40ch09	610000	1	162286	12	0	0	12	0	23	0	193	0
74	SL2.40ch09	620000	46	135916	68	43 (93%)	14 (21%)	21	12 (26%)	58	33 (72%)	161	15 (33%)
74	SL2.40ch09	630000	22	153198	27	20 (91%)	12 (44%)	18	12 (55%)	27	17 (77%)	210	10 (45%)
74	SL2.40ch09	640000	8	154725	8	7 (88%)	2 (25%)	10	1 (13%)	19	2 (25%)	169	2 (25%)
74	SL2.40ch09	650000	11	145883	17	1 (9%)	1 (6%)	16	3 (27%)	30	5 (45%)	192	4 (36%)
74	SL2.40ch09	660000	14	160221	45	2 (14%)	1 (2%)	18	4 (29%)	46	4 (29%)	156	4 (29%)
75	SL2.40ch09	1540000	11	178828	50	11 (100%)	9 (18%)	27	1 (9%)	47	11 (100%)	131	1 (9%)
75	SL2.40ch09	1550000	98	118195	110	94 (96%)	7 (6%)	13	6 (6%)	104	90 (92%)	84	11 (11%)
75	SL2.40ch09	1560000	41	105397	54	27 (66%)	5 (9%)	17	3 (7%)	37	26 (63%)	113	9 (22%)
75	SL2.40ch09	1570000	25	70151	51	13 (52%)	4 (8%)	20	3 (12%)	16	12 (48%)	51	3 (12%)
75	SL2.40ch09	1580000	9	148759	10	6 (67%)	1 (10%)	11	1 (11%)	8	7 (78%)	138	3 (33%)
75	SL2.40ch09	1590000	30	79378	32	21 (70%)	6 (19%)	23	6 (20%)	29	22 (73%)	95	13 (43%)
75	SL2.40ch09	1600000	13	139278	17	13 (100%)	0	49	0	17	13 (100%)	171	3 (23%)
75	SL2.40ch09	1610000	20	140314	23	15 (75%)	2 (9%)	35	2 (10%)	19	15 (75%)	191	6 (30%)
75	SL2.40ch09	1620000	41	149666	43	36 (88%)	8 (19%)	18	8 (20%)	41	35 (85%)	176	16 (39%)
75	SL2.40ch09	1630000	42	144957	42	40 (95%)	11 (26%)	18	11 (26%)	42	40 (95%)	163	9 (21%)
75	SL2.40ch09	1640000	17	142788	47	7 (41%)	1 (2%)	18	2 (12%)	45	7 (41%)	158	5 (29%)
76	SL2.40ch09	2300000	26	150503	25	0	1 (4%)	31	5 (19%)	1	0	164	4 (15%)
76	SL2.40ch09	2310000	1	158178	1	1 (100%)	0	21	0	0	0	152	0
76	SL2.40ch09	2320000	1	152438	0	0	0	13	0	0	0	127	0
76	SL2.40ch09	2330000	1	160379	1	1 (100%)	0	25	0	0	0	95	0
76	SL2.40ch09	2340000	8	145785	8	7 (88%)	0	33	0	0	0	146	0
76	SL2.40ch09	2350000	21	138851	17	8 (38%)	3 (18%)	23	3 (14%)	0	0	87	2 (10%)
76	SL2.40ch09	2360000	13	156456	13	11 (85%)	0	17	0	0	0	100	2 (15%)
76	SL2.40ch09	2370000	23	154442	22	17 (74%)	2 (9%)	24	2 (9%)	18	15 (65%)	100	5 (22%)
76	SL2.40ch09	2380000	4	156138	2	1 (25%)	1 (50%)	14	1 (25%)	0	0	153	2 (50%)
76	SL2.40ch09	2390000	6	149383	2	2 (33%)	2 (100%)	17	2 (33%)	0	0	195	1 (17%)
76	SL2.40ch09	2400000	5	160222	6	2 (40%)	1 (17%)	19	1 (20%)	3	0	165	2 (40%)
76	SL2.40ch09	2410000	12	165631	8	7 (58%)	2 (25%)	17	2 (17%)	1	1 (8%)	138	0
77	SL2.40ch09	63190000	38	147521	1	1 (3%)	0	15	3 (8%)	1	1 (3%)	120	6 (16%)
77	SL2.40ch09	63200000	24	148257	5	0	0	8	4 (17%)	0	0	158	9 (38%)
77	SL2.40ch09	63210000	5	140317	0	0	0	19	1 (20%)	0	0	187	0
77	SL2.40ch09	63220000	10	159722	0	0	0	13	3 (30%)	1	0	181	3 (30%)
77	SL2.40ch09	63230000	11	160439	0	0	0	28	2 (18%)	0	0	148	0
77	SL2.40ch09	63240000	25	161132	1	0	0	19	2 (8%)	0	0	125	3 (12%)
77	SL2.40ch09	63250000	2	30491	2	0	0	17	0	1	0	34	0
77	SL2.40ch09	63260000	28	59967	9	1 (4%)	0	32	1 (4%)	6	1 (4%)	0	0
77	SL2.40ch09	63270000	21	26676	11	2 (10%)	0	9	0	0	0	0	0
77	SL2.40ch09	63280000	23	25618	13	3 (13%)	2 (15%)	18	1 (4%)	1	1 (4%)	0	0
77	SL2.40ch09	63290000	11	106092	1	0	0	42	3 (27%)	6	0	104	4 (36%)
77	SL2.40ch09	63300000	13	153975	0	0	0	24	2 (15%)	0	0	163	4 (31%)
77	SL2.40ch09	63310000	11	161103	0	0	0	16	2 (18%)	0	0	142	1 (9%)
77	SL2.40ch09	63320000	5	181169	0	0	0	27	1 (20%)	0	0	203	1 (20%)
77	SL2.40ch09	63330000	9	169991	0	0	0	24	3 (33%)	0	0	165	4 (44%)
77	SL2.40ch09	63340000	17	146812	2	2 (12%)	0	43	3 (18%)	1	0	109	2 (12%)
77	SL2.40ch09	63350000	8	149244	5	0	0	19	0	1	0	133	2 (25%)
77	SL2.40ch09	63360000	6	154601	1	1 (17%)	0	26	0	0	0	156	1 (17%)
77	SL2.40ch09	63370000	3	146016	0	0	0	30	1 (33%)	0	0	158	0
77	SL2.40ch09	63380000	2	150197	0	0	0	25	0	0	0	147	0
77	SL2.40ch09	63390000	20	144216	1	0	0	18	5 (25%)	1	0	154	8 (40%)
77	SL2.40ch09	63400000	35	173469	1	0	0	22	5 (14%)	0	0	161	7 (20%)
77	SL2.40ch09	63410000	28	158433	5	0	0	5	4 (14%)	5	0	188	11 (39%)
77	SL2.40ch09	63420000	36	116194	1	0	0	12	5 (14%)	1	0	129	8 (22%)
77	SL2.40ch09	63430000	49	131890	0	0	0	25	6 (12%)	0	0	110	9 (18%)
77	SL2.40ch09	63440000	10	134884	1	0	0	27	5 (50%)	0	0	56	1 (10%)
77	SL2.40ch09	63450000	2	179149	0	0	0	29	0	0	0	148	1 (50%)
77	SL2.40ch09	63460000	17	165823	1	0	0	30	3 (18%)	1	0	119	1 (6%)
77	SL2.40ch09	63470000	11	164659	1	0	0	16	1 (9%)	1	0	136	0
77	SL2.40ch09	63480000	1	165066	0	0	0	37	1 (100%)	0	0	201	0
77	SL2.40ch09	63490000	8	165057	2	1 (13%)	1 (50%)	33	3 (38%)	1	1 (13%)	102	0
77	SL2.40ch09	63500000	6	160579	0	0	0	22	2 (33%)	0	0	177	2 (33%)
77	SL2.40ch09	63510000	6	172381	3	0	0	27	1 (17%)	1	0	112	0
77	SL2.40ch09	63520000	26	157422	0	0	0	22	3 (12%)	0	0	155	7 (27%)
77	SL2.40ch09	63530000	11	165398	1	1 (9%)	1 (100%)	28	1 (9%)	0	0	97	1 (9%)
78	SL2.40ch09	65140000	16	134657	22	15 (94%)	3 (14%)	17	3 (19%)	20	11 (69%)	110	7 (44%)
78	SL2.40ch09	65150000	28	157781	0	0	0	25	9 (32%)	0	0	125	5 (18%)
78	SL2.40ch09	65160000	6	138594	0	0	0	24	0	0	0	111	1 (17%)
78	SL2.40ch09	65170000	16	109627	10	1 (6%)	1 (10%)	17	2 (13%)	5	1 (6%)	141	3 (19%)
78	SL2.40ch09	65180000	55	102702	5	1 (2%)	0	22	7 (13%)	1	1 (2%)	88	7 (13%)
78	SL2.40ch09	65190000	4	147167	0	0	0	25	0	0	0	188	0
78	SL2.40ch09	65200000	4	141775	0	0	0	15	2 (50%)	0	0	167	1 (25%)
78	SL2.40ch09	65210000	12	180121	0	0	0	14	0	0	0	113	1 (8%)
78	SL2.40ch09	65220000	9	124372	1	1 (11%)	0	17	3 (33%)	0	0	143	2 (22%)
78	SL2.40ch09	65230000	2	148203	0	0	0	11	0	0	0	123	1 (50%)
78	SL2.40ch09	65240000	43	108944	0	0	0	19	6 (14%)	0	0	119	5 (12%)
78	SL2.40ch09	65250000	32	145896	0	0	0	7	3 (9%)	0	0	175	7 (22%)
78	SL2.40ch09	65260000	12	163094	2	1 (8%)	0	18	1 (8%)	0	0	127	1 (8%)
[truncated: 2,942 more rows]
